# Supplementary material for: An automated approach for the identification of horizontal gene transfers from complete genomes reveals the rhizome of Rickettsiales
Source: BMC Evol Biol. 2012 Dec 12;12:243. doi: 10.1186/1471-2148-12-243 (PMC3575314; doi:10.1186/1471-2148-12-243)
Supplement: Additional file 1 — Table S1 shows the NCBI accession numbers for the studied species.Table S2 shows the Bayesian analysis for the horizontal gene transfer cases from other species to Rickettsiales excluding alphaproteobacteria. Violet rows represent transfer cases from at least 1 gain event, and the brown rows represent transfer cases from a non-orthologous group. PP indicates the posterior probability value from the Bayesian analysis, aa indicates amino acids, and BV indicates the bootstrap values obtained with the NJ, MP, and ML methods. Table S3 is a list of annotations for the conserved genes from 267 Ortholog clusters of Rickettsiales and Caulobacter cresentus CB15 from the COG database. Table S4 is a list of annotations for the conserved genes from 277 Ortholog clusters of Rickettsia, Orientia, Wolbachia, Anaplasma, Ehrlichia, Neorickettsia and Candidatus Pelagibacter ubique from the COG database. Table S5 is a list of annotation for the conserved genes from 328 Ortholog clusters of Rickettsia, Orientia, Wolbachia, Anaplasma, Ehrlichia and Neorickettsia from the COG database. Table S6 is a list of annotation sfor the 1,709 orthologous groups based on the COG database. Table S7 is a table of the horizontal gene transfer cases identified from at least 1 gain and 1 loss event (part 1). Table S8 is a table of the horizontal gene transfer cases identified from at least 1 gain and 1 loss event (part 2). Table S9 is a table of the horizontal gene transfer cases identified from non-orthologous groups. Table S10 is a table showing the distribution of proteins annotated from the Gene Ontology database. Table S11 is a table showing the assignment of proteins annotated by Gene Ontology at the 9th level. Table S12 is a table showing the assignment of proteins annotated by Gene Ontology at the 12th level. Table S13 is a table showing the non-synonymous/synonymous substitution analysis for de novo genes. [file 1471-2148-12-243-S1.ZIP › Additional data file 1 revised/Table S6_annotationCOGS.1709.OGS.xls]

OG_000367	[V]	COG0841 Cation/multidrug efflux pump|Ccr|CC1788
OG_000540	[T]	COG2202 FOG:PAS/PAC domain|Ccr|CC0026_1
OG_000541	[U]	COG0848 Biopolymer transport protein|Ccr|CC0322
OG_000568	[I]	COG1960 Acyl-CoA dehydrogenases|Ccr|CC0079
OG_000593	[NT]	COG0840 Methyl-accepting chemotaxis protein|Ccr|CC0066
OG_000594	[P]	COG1629 Outer membrane receptor proteins, mostly Fe transport|Ccr|CC0171
OG_000913	[K]	COG1609 Transcriptional regulators|Ccr|CC0516
OG_000984	[T]	COG0784 FOG:CheY-like receiver|Ccr|CC0432
OG_001039	[O]	COG0625 Glutathione S-transferase|Ccr|CC2973
OG_001050	[P]	COG1629 Outer membrane receptor proteins, mostly Fe transport|Ccr|CC0185
OG_001051	[T]	COG3920 Signal transduction histidine kinase|Ccr|CC0629
OG_001104	[P]	COG1629 Outer membrane receptor proteins, mostly Fe transport|Ccr|CC0579
OG_001232	[K]	COG1522 Transcriptional regulators|Ccr|CC0424
OG_001233	[L]	COG3293 Transposase and inactivated derivatives|Ccr|CC3594
OG_001313	[K]	COG1595 DNA-directed RNA polymerase specialized sigma subunit, sigma24 homolog|Ccr|CC2751
OG_001369	[IQ]	COG0318 Acyl-CoA synthetases (AMP-forming)/AMP-acid ligases II|Ccr|CC0944
OG_001370	[G]	COG1472 Beta-glucosidase-related glycosidases|Ccr|CC1105
OG_001371	[V]	COG1680 Beta-lactamase class C and other penicillin binding proteins|Ccr|CC1502
OG_001380	[P]	COG4774 Outer membrane receptor for monomeric catechols|Ccr|CC0028
OG_001381	[R]	COG0693 Putative intracellular protease/amidase|Ccr|CC0208
OG_001382	[N]	COG1344 Flagellin and related hook-associated proteins|Ccr|CC0792
OG_001459	[V]	COG1131 ABC-type multidrug transport system, ATPase component|Ccr|CC0838
OG_001460	[K]	COG1733 Predicted transcriptional regulators|Ccr|CC1836
OG_001529	[K]	COG1309 Transcriptional regulator|Ccr|CC3118
OG_001530	[R]	COG2234 Predicted aminopeptidases|Ccr|CC2502
OG_001635	[CR]	COG0604 NADPH:quinone reductase and related Zn-dependent oxidoreductases|Ccr|CC0096
OG_001636	[Q]	COG1228 Imidazolonepropionase and related amidohydrolases|Ccr|CC0116_2
OG_001638	[GEPR]	COG0477 Permeases of the major facilitator superfamily|Ccr|CC0336
OG_001639	[L]	COG2801 Transposase and inactivated derivatives|Ccr|CC2742
OG_001672	[K]	COG1846 Transcriptional regulators|Ccr|CC0115
OG_001673	[M]	COG2148 Sugar transferases involved in lipopolysaccharide synthesis|Ccr|CC0166
OG_001674	[P]	COG1629 Outer membrane receptor proteins, mostly Fe transport|Ccr|CC0210
OG_001675	[J]	COG1670 Acetyltransferases, including N-acetylases of ribosomal proteins|Ccr|CC0213
OG_001676	[Q]	COG0412 Dienelactone hydrolase and related enzymes|Ccr|CC0477
OG_001677	[L]	COG2801 Transposase and inactivated derivatives|Ccr|CC2741
OG_001678	[PT]	COG3712 Fe2+-dicitrate sensor, membrane component|Ccr|CC0560
OG_001680	[K]	COG2186 Transcriptional regulators|Ccr|CC0783
OG_001681	[K]	COG0583 Transcriptional regulator|Ccr|CC0790
OG_001682	[R]	COG3668 Plasmid stabilization system protein|Ccr|CC0802
OG_001683	[L]	COG3293 Transposase and inactivated derivatives|Ccr|CC3595
OG_001684	[S]	COG4805 Uncharacterized protein conserved in bacteria|Ccr|CC1056
OG_001685	[P]	COG1629 Outer membrane receptor proteins, mostly Fe transport|Ccr|CC1136
OG_001883	[M]	COG0744 Membrane carboxypeptidase (penicillin-binding protein)|Ccr|CC0252
OG_001884	[P]	COG4149 ABC-type molybdate transport system, permease component|Ccr|CC0329
OG_001885	[G]	COG1080 Phosphoenolpyruvate-protein kinase (PTS system EI component in bacteria)|Ccr|CC0537_3
OG_001887	[M]	COG3637 Opacity protein and related surface antigens|Ccr|CC0747_1
OG_001889	[K]	COG1733 Predicted transcriptional regulators|Ccr|CC0895
OG_001890	[T]	COG2204 Response regulator containing CheY-like receiver, AAA-type ATPase, and DNA-binding domains|Ccr|CC0909
OG_001895	[KT]	COG4219 Antirepressor regulating drug resistance, predicted signal transduction N-terminal membrane component|Ccr|CC1639_1
OG_001900	[S]	COG3755 Uncharacterized protein conserved in bacteria|Ccr|CC2991
OG_002014	[Q]	COG2124 Cytochrome P450|Ccr|CC0063
OG_002015	[E]	COG1446 Asparaginase|Ccr|CC0097
OG_002016	[E]	COG0405 Gamma-glutamyltransferase|Ccr|CC0104
OG_002017	[E]	COG0346 Lactoylglutathione lyase and related lyases|Ccr|CC0113
OG_002018	[K]	COG3655 Predicted transcriptional regulator|Ccr|CC0150
OG_002019	[K]	COG0640 Predicted transcriptional regulators|Ccr|CC0157
OG_002020	[R]	COG0388 Predicted amidohydrolase|Ccr|CC0212
OG_002021	[T]	COG0784 FOG:CheY-like receiver|Ccr|CC0284
OG_002022	[T]	COG3920 Signal transduction histidine kinase|Ccr|CC0285_2
OG_002023	[R]	COG3173 Predicted aminoglycoside phosphotransferase|Ccr|CC0299
OG_002024	[LR]	COG0494 NTP pyrophosphohydrolases including oxidative damage repair enzymes|Ccr|CC0418
OG_002025	[S]	COG2852 Uncharacterized protein conserved in bacteria|Ccr|CC0421
OG_002026	[NT]	COG0835 Chemotaxis signal transduction protein|Ccr|CC0434
OG_002027	[NT]	COG1352 Methylase of chemotaxis methyl-accepting proteins|Ccr|CC0435
OG_002028	[K]	COG2188 Transcriptional regulators|Ccr|CC0445
OG_002029	[R]	COG1216 Predicted glycosyltransferases|Ccr|CC0465
OG_002030	[E]	COG0347 Nitrogen regulatory protein PII|Ccr|CC0521
OG_002032	[L]	COG2963 Transposase and inactivated derivatives|Ccr|CC2728
OG_002033	[K]	COG1595 DNA-directed RNA polymerase specialized sigma subunit, sigma24 homolog|Ccr|CC0648
OG_002034	[G]	COG3507 Beta-xylosidase|Ccr|CC0813
OG_002035	[N]	COG1749 Flagellar hook protein FlgE|Ccr|CC0902
OG_002036	[K]	COG4957 Predicted transcriptional regulator|Ccr|CC0933
OG_002037	[S]	COG5349 Uncharacterized protein conserved in bacteria|Ccr|CC1021
OG_002038	[R]	COG4798 Predicted methyltransferase|Ccr|CC1026
OG_002040	[R]	COG0673 Predicted dehydrogenases and related proteins|Ccr|CC1225
OG_002041	[M]	COG5653 Protein involved in cellulose biosynthesis (CelD)|Ccr|CC1244
OG_002042	[G]	COG1082 Sugar phosphate isomerases/epimerases|Ccr|CC1300
OG_002043	[P]	COG2217 Cation transport ATPase|Ccr|CC1407
OG_002044	[K]	COG3682 Predicted transcriptional regulator|Ccr|CC1510
OG_002045	[R]	COG1473 Metal-dependent amidase/aminoacylase/carboxypeptidase|Ccr|CC1556
OG_002046	[C]	COG1902 NADH:flavin oxidoreductases, Old Yellow Enzyme family|Ccr|CC1802
OG_002047	[C]	COG1804 Predicted acyl-CoA transferases/carnitine dehydratase|Ccr|CC1841
OG_002048	[S]	COG2353 Uncharacterized conserved protein|Ccr|CC2119
OG_002049	[I]	COG1884 Methylmalonyl-CoA mutase, N-terminal domain/subunit|Ccr|CC2373
OG_002393	[I]	COG0183 Acetyl-CoA acetyltransferase|Ccr|CC0077
OG_002394	[R]	COG0628 Predicted permease|Ccr|CC0089
OG_002395	[NT]	COG2201 Chemotaxis response regulator containing a CheY-like receiver domain and a methylesterase domain|Ccr|CC0436
OG_002396	[M]	COG2222 Predicted phosphosugar isomerases|Ccr|CC0444
OG_002397	[C]	COG1012 NAD-dependent aldehyde dehydrogenases|Ccr|CC0582
OG_002398	[C]	COG1251 NAD(P)H-nitrite reductase|Ccr|CC0615
OG_002399	[E]	COG0624 Acetylornithine deacetylase/Succinyl-diaminopimelate desuccinylase and related deacylases|Ccr|CC0736
OG_002400	[M]	COG0438 Glycosyltransferase|Ccr|CC0756
OG_002401	[O]	COG0652 Peptidyl-prolyl cis-trans isomerase (rotamase) - cyclophilin family|Ccr|CC0979
OG_002402	[QR]	COG0500 SAM-dependent methyltransferases|Ccr|CC1017_1
OG_002403	[GEPR]	COG0477 Permeases of the major facilitator superfamily|Ccr|CC1047
OG_002404	[O]	COG3914 Predicted O-linked N-acetylglucosamine transferase, SPINDLY family|Ccr|CC1107
OG_002405	[I]	COG0183 Acetyl-CoA acetyltransferase|Ccr|CC2407
OG_002406	[K]	COG0583 Transcriptional regulator|Ccr|CC1117
OG_002407	[C]	COG2141 Coenzyme F420-dependent N5,N10-methylene tetrahydromethanopterin reductase and related flavin-dependent oxidoreductases|Ccr|CC1169
OG_002408	[IQR]	COG1028 Dehydrogenases with different specificities (related to short-chain alcohol dehydrogenases)|Ccr|CC1286
OG_002409	[TK]	COG0745 Response regulators consisting of a CheY-like receiver domain and a winged-helix DNA-binding domain|Ccr|CC1293
OG_002410	[TK]	COG0745 Response regulators consisting of a CheY-like receiver domain and a winged-helix DNA-binding domain|Ccr|CC1304
OG_002411	[P]	COG2072 Predicted flavoprotein involved in K+ transport|Ccr|CC1348
OG_002412	[O]	COG0652 Peptidyl-prolyl cis-trans isomerase (rotamase) - cyclophilin family|Ccr|CC1582
OG_002413	[O]	COG0625 Glutathione S-transferase|Ccr|CC2088
OG_002414	[P]	COG3696 Putative silver efflux pump|Ccr|CC2390
OG_002415	[C]	COG1012 NAD-dependent aldehyde dehydrogenases|Ccr|CC2397
OG_002416	[T]	COG2202 FOG:PAS/PAC domain|Ccr|CC2874_1
OG_002476	[C]	COG1529 Aerobic-type carbon monoxide dehydrogenase, large subunit CoxL/CutL homologs|Ccr|CC0021
OG_002477	[C]	COG2080 Aerobic-type carbon monoxide dehydrogenase, small subunit CoxS/CutS homologs|Ccr|CC0022
OG_002478	[PR]	COG2146 Ferredoxin subunits of nitrite reductase and ring-hydroxylating dioxygenases|Ccr|CC0068
OG_002479	[J]	COG0144 tRNA and rRNA cytosine-C5-methylases|Ccr|CC0102
OG_002482	[S]	COG3766 Predicted membrane protein|Ccr|CC0135
OG_002483	[P]	COG4772 Outer membrane receptor for Fe3+-dicitrate|Ccr|CC0139
OG_002484	[M]	COG1596 Periplasmic protein involved in polysaccharide export|Ccr|CC0169
OG_002485	[U]	COG4961 Flp pilus assembly protein TadG|Ccr|CC0199
OG_002486	[I]	COG3000 Sterol desaturase|Ccr|CC0203
OG_002489	[R]	COG1266 Predicted metal-dependent membrane protease|Ccr|CC0229
OG_002490	[L]	COG3666 Transposase and inactivated derivatives|Ccr|CC1796
OG_002491	[KT]	COG3279 Response regulator of the LytR/AlgR family|Ccr|CC0330
OG_002492	[Q]	COG3670 Lignostilbene-alpha,beta-dioxygenase and related enzymes|Ccr|CC0333
OG_002493	[K]	COG1309 Transcriptional regulator|Ccr|CC0334
OG_002494	[R]	COG0596 Predicted hydrolases or acyltransferases (alpha/beta hydrolase superfamily) |Ccr|CC0352
OG_002495	[R]	COG0596 Predicted hydrolases or acyltransferases (alpha/beta hydrolase superfamily) |Ccr|CC0384
OG_002496	[K]	COG4941 Predicted RNA polymerase sigma factor containing a TPR repeat domain|Ccr|CC0389
OG_002497	[IQ]	COG0318 Acyl-CoA synthetases (AMP-forming)/AMP-acid ligases II|Ccr|CC0391
OG_002498	[R]	COG0491 Zn-dependent hydrolases, including glyoxylases|Ccr|CC0395
OG_002499	[K]	COG1846 Transcriptional regulators|Ccr|CC0396
OG_002501	[G]	COG1820 N-acetylglucosamine-6-phosphate deacetylase|Ccr|CC0443
OG_002502	[G]	COG1263 Phosphotransferase system IIC components, glucose/maltose/N-acetylglucosamine-specific|Ccr|CC0538_1
OG_002503	[P]	COG3540 Phosphodiesterase/alkaline phosphatase D|Ccr|CC0455
OG_002504	[M]	COG0463 Glycosyltransferases involved in cell wall biogenesis|Ccr|CC0469
OG_002505	[M]	COG3307 Lipid A core - O-antigen ligase and related enzymes|Ccr|CC0499
OG_002507	[R]	COG3568 Metal-dependent hydrolase|Ccr|CC0523
OG_002508	[MR]	COG4948 L-alanine-DL-glutamate epimerase and related enzymes of enolase superfamily|Ccr|CC0532
OG_002509	[G]	COG3537 Putative alpha-1,2-mannosidase|Ccr|CC0533
OG_002510	[R]	COG0714 MoxR-like ATPases|Ccr|CC0566
OG_002511	[P]	COG1629 Outer membrane receptor proteins, mostly Fe transport|Ccr|CC1666
OG_002512	[E]	COG3138 Arginine/ornithine N-succinyltransferase beta subunit|Ccr|CC0581
OG_002513	[E]	COG3724 Succinylarginine dihydrolase|Ccr|CC0583
OG_002514	[H]	COG0007 Uroporphyrinogen-III methylase|Ccr|CC0618
OG_002515	[G]	COG4421 Capsular polysaccharide biosynthesis protein|Ccr|CC0632
OG_002519	[I]	COG2030 Acyl dehydratase|Ccr|CC0704
OG_002520	[K]	COG2207 AraC-type DNA-binding domain-containing proteins|Ccr|CC0713
OG_002521	[P]	COG3793 Tellurite resistance protein|Ccr|CC0718
OG_002522	[K]	COG1309 Transcriptional regulator|Ccr|CC0732
OG_002524	[E]	COG3741 N-formylglutamate amidohydrolase|Ccr|CC0743
OG_002525	[H]	COG2978 Putative p-aminobenzoyl-glutamate transporter|Ccr|CC0745
OG_002526	[M]	COG0438 Glycosyltransferase|Ccr|CC0755
OG_002527	[R]	COG0795 Predicted permeases|Ccr|CC0757
OG_002528	[I]	COG0657 Esterase/lipase|Ccr|CC0771
OG_002529	[G]	COG1874 Beta-galactosidase|Ccr|CC0788
OG_002530	[P]	COG1629 Outer membrane receptor proteins, mostly Fe transport|Ccr|CC0815
OG_002531	[U]	COG3847 Flp pilus assembly protein, pilin Flp|Ccr|CC0832
OG_002534	[K]	COG1802 Transcriptional regulators|Ccr|CC0884
OG_002535	[NU]	COG1886 Flagellar motor switch/type III secretory pathway protein|Ccr|CC0908
OG_002536	[R]	COG2936 Predicted acyl esterases|Ccr|CC0940
OG_002537	[K]	COG1309 Transcriptional regulator|Ccr|CC0992
OG_002538	[K]	COG1396 Predicted transcriptional regulators|Ccr|CC1006
OG_002539	[M]	COG0438 Glycosyltransferase|Ccr|CC1013
OG_002541	[R]	COG2366 Protein related to penicillin acylase|Ccr|CC1025
OG_002542	[S]	COG5316 Uncharacterized conserved protein|Ccr|CC1037
OG_002543	[NU]	COG1377 Flagellar biosynthesis pathway, component FlhB|Ccr|CC1077
OG_002544	[J]	COG0251 Putative translation initiation inhibitor, yjgF family|Ccr|CC1089
OG_002545	[C]	COG2010 Cytochrome c, mono- and diheme variants|Ccr|CC1090
OG_002546	[E]	COG1231 Monoamine oxidase|Ccr|CC1091
OG_002547	[M]	COG1091 dTDP-4-dehydrorhamnose reductase|Ccr|CC1140
OG_002548	[R]	COG1409 Predicted phosphohydrolases|Ccr|CC1158
OG_002549	[S]	COG5375 Uncharacterized protein conserved in bacteria|Ccr|CC1168
OG_002550	[Q]	COG1335 Amidases related to nicotinamidase|Ccr|CC1170
OG_002552	[G]	COG3386 Gluconolactonase|Ccr|CC1224
OG_002553	[I]	COG0657 Esterase/lipase|Ccr|CC1226
OG_002554	[R]	COG0596 Predicted hydrolases or acyltransferases (alpha/beta hydrolase superfamily) |Ccr|CC1227
OG_002555	[T]	COG0642 Signal transduction histidine kinase|Ccr|CC1305
OG_002556	[I]	COG0183 Acetyl-CoA acetyltransferase|Ccr|CC1432
OG_002557	[J]	COG1670 Acetyltransferases, including N-acetylases of ribosomal proteins|Ccr|CC1456
OG_002558	[R]	COG0431 Predicted flavoprotein|Ccr|CC1506
OG_002559	[S]	COG4731 Uncharacterized protein conserved in bacteria|Ccr|CC1524
OG_002560	[E]	COG2303 Choline dehydrogenase and related flavoproteins|Ccr|CC1634
OG_002562	[I]	COG2267 Lysophospholipase|Ccr|CC1734
OG_002563	[G]	COG2211 Na+/melibiose symporter and related transporters|Ccr|CC1748
OG_002564	[H]	COG1492 Cobyric acid synthase|Ccr|CC1751
OG_002566	[L]	COG0582 Integrase|Ccr|CC1766
OG_002567	[S]	COG3665 Uncharacterized conserved protein|Ccr|CC1827
OG_002568	[M]	COG1664 Integral membrane protein CcmA involved in cell shape determination|Ccr|CC1873
OG_002569	[E]	COG0560 Phosphoserine phosphatase|Ccr|CC1924
OG_002570	[F]	COG1957 Inosine-uridine nucleoside N-ribohydrolase|Ccr|CC1928
OG_002571	[Q]	COG1228 Imidazolonepropionase and related amidohydrolases|Ccr|CC1972
OG_002573	[G]	COG0837 Glucokinase|Ccr|CC2054
OG_002574	[Q]	COG2050 Uncharacterized protein, possibly involved in aromatic compounds catabolism|Ccr|CC2087
OG_002575	[E]	COG0308 Aminopeptidase N|Ccr|CC2198
OG_002576	[LR]	COG0494 NTP pyrophosphohydrolases including oxidative damage repair enzymes|Ccr|CC2322
OG_002577	[S]	COG5330 Uncharacterized protein conserved in bacteria|Ccr|CC2323
OG_002578	[MU]	COG1538 Outer membrane protein|Ccr|CC2388
OG_002579	[O]	COG3751 Predicted proline hydroxylase|Ccr|CC2488
OG_002580	[R]	COG3975 Predicted protease with the C-terminal PDZ domain|Ccr|CC2539
OG_002581	[K]	COG2207 AraC-type DNA-binding domain-containing proteins|Ccr|CC2573
OG_002582	[R]	COG3897 Predicted methyltransferase|Ccr|CC2585
OG_002583	[O]	COG1975 Xanthine and CO dehydrogenases maturation factor, XdhC/CoxF family|Ccr|CC2617
OG_002584	[LR]	COG0494 NTP pyrophosphohydrolases including oxidative damage repair enzymes|Ccr|CC2652
OG_002585	[K]	COG1396 Predicted transcriptional regulators|Ccr|CC2705
OG_002586	[R]	COG0596 Predicted hydrolases or acyltransferases (alpha/beta hydrolase superfamily) |Ccr|CC2763
OG_002587	[O]	COG0545 FKBP-type peptidyl-prolyl cis-trans isomerases 1|Ccr|CC2799
OG_002588	[G]	COG3693 Beta-1,4-xylanase|Ccr|CC2803
OG_002589	[M]	COG1861 Spore coat polysaccharide biosynthesis protein F, CMP-KDO synthetase homolog|Ccr|CC2853
OG_002590	[M]	COG3773 Cell wall hydrolyses involved in spore germination|Ccr|CC2872
OG_002592	[S]	COG3220 Uncharacterized protein conserved in bacteria|Ccr|CC2906
OG_002593	[M]	COG3040 Bacterial lipocalin|Ccr|CC2917
OG_002594	[G]	COG2301 Citrate lyase beta subunit|Ccr|CC2999
OG_002596	[S]	COG3791 Uncharacterized conserved protein|Ccr|CC3092
OG_002598	[I]	COG2267 Lysophospholipase|Ccr|CC3441
OG_002599	[P]	COG0288 Carbonic anhydrase|Ccr|CC3569
OG_002600	[Q]	COG2050 Uncharacterized protein, possibly involved in aromatic compounds catabolism|Ccr|CC3645
OG_000000	[L]	COG3547 Transposase and inactivated derivatives|Nme|NMB1750
OG_000001	[K]	COG0085 DNA-directed RNA polymerase, beta subunit/140 kD subunit|Rco|RC0181
OG_000003	[J]	COG0050 GTPases - translation elongation factors|Rco|RC1008
OG_000004	[L]	COG0305 Replicative DNA helicase|Rco|RC0803
OG_000007	[K]	COG1158 Transcription termination factor|Rco|RC0759
OG_000008	[L]	COG0507 ATP-dependent exoDNAse (exonuclease V), alpha subunit - helicase superfamily I member|Atu|AGl66
OG_000009	[GEPR]	COG0477 Permeases of the major facilitator superfamily|Rco|RC1322
OG_000010	[K]	COG1396 Predicted transcriptional regulators|Rpr|RP497
OG_000011	[L]	COG3328 Transposase and inactivated derivatives|Ype|YPO3875
OG_000012	[P]	COG1117 ABC-type phosphate transport system, ATPase component|Mac|MA0890
OG_000013	[GEPR]	COG0477 Permeases of the major facilitator superfamily|Pae|PA3573
OG_000014	[OU]	COG0616 Periplasmic serine proteases (ClpP class)|Rso|RSc0858
OG_000015	[F]	COG0125 Thymidylate kinase|Rpr|RP684
OG_000016	[L]	COG3344 Retron-type reverse transcriptase|Mac|MA4183
OG_000017	[R]	COG0536 Predicted GTPase|Rco|RC1307
OG_000018	[Q]	COG1127 ABC-type transport system involved in resistance to organic solvents, ATPase component|Rco|RC0130
OG_000019	[T]	COG0642 Signal transduction histidine kinase|Rpr|RP229
OG_000020	[E]	COG3842 ABC-type spermidine/putrescine transport systems, ATPase components|Atu|AGc714
OG_000022	[L]	COG3293 Transposase and inactivated derivatives|Mac|MA2835
OG_000023	[O]	COG1651 Protein-disulfide isomerase|Rpr|RP025
OG_000024	[K]	COG1278 Cold shock proteins|Bme|BMEI0518
OG_000025	[MU]	COG1538 Outer membrane protein|Ccr|CC1318
OG_000026	[U]	COG0681 Signal peptidase I|Mlo|mlr7763
OG_000027	[L]	COG2812 DNA polymerase III, gamma/tau subunits|Bme|BMEI1908
OG_000028	[J]	COG0752 Glycyl-tRNA synthetase, alpha subunit|Cje|Cj0704
OG_000029	[J]	COG0180 Tryptophanyl-tRNA synthetase|Rco|RC0710
OG_000030	[C]	COG0281 Malic enzyme|Atu|AGl2933_1
OG_000031	[L]	COG0323 DNA mismatch repair enzyme (predicted ATPase)|Bme|BMEII1026
OG_000032	[IQ]	COG0304 3-oxoacyl-(acyl-carrier-protein) synthase|Rpr|RP764
OG_000033	[J]	COG0564 Pseudouridylate synthases, 23S RNA-specific|Rpr|RP258
OG_000034	[L]	COG0708 Exonuclease III|Rco|RC1028
OG_000035	[C]	COG0723 Rieske Fe-S protein|Rco|RC0358
OG_000036	[D]	COG0424 Nucleotide-binding protein implicated in inhibition of septum formation|Ccr|CC2342
OG_000037	[J]	COG0173 Aspartyl-tRNA synthetase|Rco|RC0187
OG_000038	[C]	COG3474 Cytochrome c2|Rpr|RP253
OG_000039	[C]	COG1053 Succinate dehydrogenase/fumarate reductase, flavoprotein subunit|Rco|RC0170
OG_000040	[D]	COG0849 Actin-like ATPase involved in cell division|Sme|SMc01873
OG_000041	[C]	COG0479 Succinate dehydrogenase/fumarate reductase, Fe-S protein subunit|Atu|AGc4790
OG_000043	[TK]	COG0745 Response regulators consisting of a CheY-like receiver domain and a winged-helix DNA-binding domain|Rco|RC0101
OG_000044	[V]	COG1136 ABC-type antimicrobial peptide transport system, ATPase component|Rco|RC1077
OG_000045	[O]	COG1225 Peroxiredoxin|Atu|AGc3362
OG_000046	[R]	COG1999 Uncharacterized protein SCO1/SenC/PrrC, involved in biogenesis of respiratory and photosynthetic systems|Ccr|CC3503
OG_000047	[E]	COG0174 Glutamine synthetase|Sme|SMc01973
OG_000048	[E]	COG0136 Aspartate-semialdehyde dehydrogenase|Sme|SMc04410
OG_000049	[HC]	COG0654 2-polyprenyl-6-methoxyphenol hydroxylase and related FAD-dependent oxidoreductases|Bme|BMEI0165
OG_000050	[J]	COG0751 Glycyl-tRNA synthetase, beta subunit|Ccr|CC1342
OG_000051	[O]	COG0484 DnaJ-class molecular chaperone with C-terminal Zn finger domain|Atu|AGc192
OG_000052	[H]	COG0407 Uroporphyrinogen-III decarboxylase|Atu|AGc5140
OG_000053	[C]	COG1146 Ferredoxin|Bme|BMEI0278
OG_000054	[R]	COG0486 Predicted GTPase|Rco|RC1175
OG_000055	[T]	COG1734 DnaK suppressor protein|Ccr|CC2580
OG_000056	[J]	COG0268 Ribosomal protein S20|Ccr|CC0007
OG_000057	[L]	COG0749 DNA polymerase I - 3'-5' exonuclease and polymerase domains|Bme|BMEI1825_2
OG_000058	[L]	COG1573 Uracil-DNA glycosylase|Rpr|RP845
OG_000059	[J]	COG0242 N-formylmethionyl-tRNA deformylase|Rco|RC0278
OG_000060	[I]	COG0204 1-acyl-sn-glycerol-3-phosphate acyltransferase|Bme|BMEI0075
OG_000061	[H]	COG0142 Geranylgeranyl pyrophosphate synthase|Bme|BMEI1532
OG_000062	[U]	COG0341 Preprotein translocase subunit SecF|Rco|RC0154
OG_000063	[J]	COG0525 Valyl-tRNA synthetase|Rpr|RP687
OG_000064	[O]	COG0691 tmRNA-binding protein|Atu|AGc1885
OG_000065	[C]	COG0056 F0F1-type ATP synthase, alpha subunit|Bme|BMEI0249
OG_000066	[C]	COG0712 F0F1-type ATP synthase, delta subunit (mitochondrial oligomycin sensitivity protein)|Ccr|CC3450
OG_000067	[R]	COG0354 Predicted aminomethyltransferase related to GcvT|Ccr|CC0385
OG_000068	[P]	COG0475 Kef-type K+ transport systems, membrane components|Rpr|RP810_1
OG_000069	[J]	COG0012 Predicted GTPase, probable translation factor|Atu|AGc4063
OG_000070	[L]	COG0776 Bacterial nucleoid DNA-binding protein|Atu|AGc2181
OG_000071	[L]	COG4974 Site-specific recombinase XerD|Sme|SMc00691
OG_000072	[J]	COG0228 Ribosomal protein S16|Rpr|RP878
OG_000073	[J]	COG0016 Phenylalanyl-tRNA synthetase alpha subunit|Rco|RC0581
OG_000074	[J]	COG0292 Ribosomal protein L20|Rpr|RP609
OG_000075	[J]	COG0291 Ribosomal protein L35|Bme|BMEI2008
OG_000076	[S]	COG3820 Uncharacterized protein conserved in bacteria|Rco|RC0103
OG_000077	[J]	COG0013 Alanyl-tRNA synthetase|Sme|SMc00475
OG_000078	[C]	COG0074 Succinyl-CoA synthetase, alpha subunit|Rpr|RP432
OG_000079	[C]	COG0045 Succinyl-CoA synthetase, beta subunit|Bsu|BS_sucC
OG_000080	[R]	COG0595 Predicted hydrolase of the metallo-beta-lactamase superfamily|Rpr|RP441
OG_000081	[J]	COG0048 Ribosomal protein S12|Sme|SMc01314
OG_000082	[J]	COG0049 Ribosomal protein S7|Sme|SMc01313
OG_000083	[J]	COG0480 Translation elongation factors (GTPases)|Rco|RC0174
OG_000084	[K]	COG0250 Transcription antiterminator|Vch|VC0323
OG_000085	[J]	COG0080 Ribosomal protein L11|Tma|TM0454
OG_000086	[J]	COG0244 Ribosomal protein L10|Bme|BMEI0747
OG_000087	[L]	COG0587 DNA polymerase III, alpha subunit|Ccr|CC1926
OG_000089	[L]	COG0593 ATPase involved in DNA replication initiation|Bme|BMEI1238
OG_000090	[J]	COG0522 Ribosomal protein S4 and related proteins|Rpr|RP345
OG_000091	[O]	COG0544 FKBP-type peptidyl-prolyl cis-trans isomerase (trigger factor)|Sme|SMc02050
OG_000092	[OU]	COG0740 Protease subunit of ATP-dependent Clp proteases|Atu|AGc2324
OG_000093	[O]	COG1219 ATP-dependent protease Clp, ATPase subunit|Mlo|mlr8474
OG_000094	[O]	COG0466 ATP-dependent Lon protease, bacterial type|Atu|AGc2329
OG_000095	[J]	COG0223 Methionyl-tRNA formyltransferase|Rco|RC0279
OG_000096	[D]	COG1674 DNA segregation ATPase FtsK/SpoIIIE and related proteins|Atu|AGc5003
OG_000098	[H]	COG2941 Ubiquinone biosynthesis protein COQ7|Ccr|CC2197
OG_000099	[J]	COG0482 Predicted tRNA(5-methylaminomethyl-2-thiouridylate) methyltransferase, contains the PP-loop ATPase domain|Rco|RC0410
OG_000100	[L]	COG0210 Superfamily I DNA and RNA helicases|Ccr|CC1528
OG_000101	[L]	COG0188 Type IIA topoisomerase (DNA gyrase/topo II, topoisomerase IV), A subunit|Rco|RC0273
OG_000102	[L]	COG0177 Predicted EndoIII-related endonuclease|Xfa|XF0647
OG_000103	[L]	COG0353 Recombinational DNA repair protein (RecF pathway)|Sme|SMc02908
OG_000104	[R]	COG0661 Predicted unusual protein kinase|Rco|RC1036
OG_000105	[S]	COG5449 Uncharacterized conserved protein|Atu|AGc1769
OG_000106	[C]	COG0567 2-oxoglutarate dehydrogenase complex, dehydrogenase (E1) component, and related enzymes|Mlo|mll4301
OG_000107	[FGR]	COG0537 Diadenosine tetraphosphate (Ap4A) hydrolase and other HIT family hydrolases|Rco|RC0431
OG_000108	[H]	COG0113 Delta-aminolevulinic acid dehydratase|Rco|RC0798
OG_000109	[J]	COG0064 Asp-tRNAAsn/Glu-tRNAGln amidotransferase B subunit (PET112 homolog)|Rco|RC0193
OG_000110	[I]	COG0623 Enoyl-[acyl-carrier-protein] reductase (NADH)|Sme|SMc00005
OG_000111	[L]	COG0593 ATPase involved in DNA replication initiation|Rpr|RP601
OG_000112	[L]	COG0084 Mg-dependent DNase|Bme|BMEI0986
OG_000113	[O]	COG2332 Cytochrome c-type biogenesis protein CcmE|Mlo|mlr7689
OG_000114	[C]	COG0852 NADH:ubiquinone oxidoreductase 27 kD subunit|Mlo|mll1369
OG_000115	[C]	COG0377 NADH:ubiquinone oxidoreductase 20 kD subunit and related Fe-S oxidoreductases|Rco|RC0484
OG_000117	[U]	COG0706 Preprotein translocase subunit YidC|Rpr|RP048
OG_000118	[J]	COG0231 Translation elongation factor P (EF-P)/translation initiation factor 5A (eIF-5A)|Bme|BMEI0327
OG_000119	[G]	COG0483 Archaeal fructose-1,6-bisphosphatase and related enzymes of inositol monophosphatase family|Sme|SMc03994
OG_000120	[J]	COG0215 Cysteinyl-tRNA synthetase|Rpr|RP085
OG_000121	[F]	COG0208 Ribonucleotide reductase, beta subunit|Rco|RC0651
OG_000122	[S]	COG1565 Uncharacterized conserved protein|Mlo|mlr2680
OG_000123	[L]	COG0358 DNA primase (bacterial type)|Rpr|RP859
OG_000124	[K]	COG0568 DNA-directed RNA polymerase, sigma subunit (sigma70/sigma32)|Bme|BMEI0532
OG_000125	[J]	COG0042 tRNA-dihydrouridine synthase|Rco|RC0011
OG_000126	[L]	COG0550 Topoisomerase IA|Rco|RC0449_1
OG_000128	[J]	COG0442 Prolyl-tRNA synthetase|Rco|RC0528
OG_000129	[O]	COG0492 Thioredoxin reductase|Rco|RC0618
OG_000130	[E]	COG0436 Aspartate/tyrosine/aromatic aminotransferase|Rpr|RP091
OG_000131	[J]	COG0184 Ribosomal protein S15P/S13E|Mlo|msr5561
OG_000132	[J]	COG1185 Polyribonucleotide nucleotidyltransferase (polynucleotide phosphorylase)|Mlo|mlr5562
OG_000133	[M]	COG0481 Membrane GTPase LepA|Rco|RC0369
OG_000134	[S]	COG0217 Uncharacterized conserved protein|Sme|SMc03969
OG_000135	[J]	COG0154 Asp-tRNAAsn/Glu-tRNAGln amidotransferase A subunit and related amidases|Ccr|CC2437
OG_000136	[H]	COG0181 Porphobilinogen deaminase|Aae|aq_263
OG_000137	[C]	COG1143 Formate hydrogenlyase subunit 6/NADH:ubiquinone oxidoreductase 23 kD subunit (chain I)|Sme|SMc01922
OG_000139	[IQR]	COG1028 Dehydrogenases with different specificities (related to short-chain alcohol dehydrogenases)|Bme|BMEI1477
OG_000140	[C]	COG0224 F0F1-type ATP synthase, gamma subunit|Ccr|CC3448
OG_000141	[J]	COG0030 Dimethyladenosine transferase (rRNA methylation)|Atu|AGc2042
OG_000142	[O]	COG0533 Metal-dependent proteases with possible chaperone activity|Rco|RC0061
OG_000143	[H]	COG2227 2-polyprenyl-3-methyl-5-hydroxy-6-metoxy-1,4-benzoquinol methylase|Mlo|mlr3442
OG_000144	[R]	COG2945 Predicted hydrolase of the alpha/beta superfamily|Rpr|RP471
OG_000145	[C]	COG0633 Ferredoxin|Sce|YPL252c
OG_000146	[J]	COG1384 Lysyl-tRNA synthetase (class I)|Rco|RC0505
OG_000147	[J]	COG0101 Pseudouridylate synthase|Rco|RC1328
OG_000148	[L]	COG0187 Type IIA topoisomerase (DNA gyrase/topo II, topoisomerase IV), B subunit|Rco|RC0884
OG_000149	[C]	COG1034 NADH dehydrogenase/NADH:ubiquinone oxidoreductase 75 kD subunit (chain G)|Bme|BMEI1152
OG_000150	[C]	COG1005 NADH:ubiquinone oxidoreductase subunit 1 (chain H)|Rpr|RP796
OG_000151	[J]	COG0008 Glutamyl- and glutaminyl-tRNA synthetases|Bme|BMEI0837
OG_000152	[J]	COG0324 tRNA delta(2)-isopentenylpyrophosphate transferase|Atu|AGc3695
OG_000153	[C]	COG0649 NADH:ubiquinone oxidoreductase 49 kD subunit 7|Rco|RC0482
OG_000154	[C]	COG1905 NADH:ubiquinone oxidoreductase 24 kD subunit|Rco|RC0481
OG_000155	[J]	COG0216 Protein chain release factor A|Bme|BMEI0191
OG_000156	[J]	COG0172 Seryl-tRNA synthetase|Bme|BMEI1082
OG_000157	[H]	COG0408 Coproporphyrinogen III oxidase|Rpr|RP882
OG_000158	[C]	COG0055 F0F1-type ATP synthase, beta subunit|Rpr|RP801
OG_000159	[P]	COG2239 Mg/Co/Ni transporter MgtE (contains CBS domain)|Mlo|mll1318
OG_000160	[J]	COG0532 Translation initiation factor 2 (IF-2; GTPase)|Bme|BMEI1965
OG_000161	[K]	COG0195 Transcription elongation factor|Bme|BMEI1967
OG_000162	[U]	COG0805 Sec-independent protein secretion pathway component TatC|Rco|RC1215
OG_000163	[C]	COG1007 NADH:ubiquinone oxidoreductase subunit 2 (chain N)|Sme|SMc01927
OG_000164	[C]	COG1008 NADH:ubiquinone oxidoreductase subunit 4 (chain M)|Mlo|mll1354
OG_000165	[CP]	COG1009 NADH:ubiquinone oxidoreductase subunit 5 (chain L)/Multisubunit Na+/H+ antiporter, MnhA subunit|Rpr|RP792
OG_000166	[C]	COG0713 NADH:ubiquinone oxidoreductase subunit 11 or 4L (chain K)|Rpr|RP791
OG_000167	[C]	COG0839 NADH:ubiquinone oxidoreductase subunit 6 (chain J)|Sme|SMc01923
OG_000168	[C]	COG1894 NADH:ubiquinone oxidoreductase, NADH-binding (51 kD) subunit|Rpr|RP115
OG_000169	[J]	COG0211 Ribosomal protein L27|Atu|AGc5052
OG_000170	[J]	COG0261 Ribosomal protein L21|Bha|BH3011
OG_000171	[M]	COG0275 Predicted S-adenosylmethionine-dependent methyltransferase involved in cell envelope biogenesis|Rpr|RP569
OG_000172	[J]	COG0060 Isoleucyl-tRNA synthetase|Rco|RC0953
OG_000173	[H]	COG0212 5-formyltetrahydrofolate cyclo-ligase|Mlo|mll3954
OG_000174	[J]	COG0018 Arginyl-tRNA synthetase|Rco|RC0095
OG_000175	[L]	COG1381 Recombinational DNA repair protein (RecF pathway)|Sme|SMc02635
OG_000176	[C]	COG1290 Cytochrome b subunit of the bc complex|Rpr|RP271
OG_000177	[J]	COG0264 Translation elongation factor Ts|Mlo|mll0650
OG_000178	[J]	COG0052 Ribosomal protein S2|Bme|BMEI0823
OG_000179	[J]	COG0361 Translation initiation factor 1 (IF-1)|Sme|SMc02310
OG_000180	[C]	COG1249 Pyruvate/2-oxoglutarate dehydrogenase complex, dihydrolipoamide dehydrogenase (E3) component, and related enzymes|Sme|SMc02487
OG_000181	[F]	COG0756 dUTPase|Rco|RC0546
OG_000182	[P]	COG0605 Superoxide dismutase|Syn|slr1516
OG_000183	[H]	COG0320 Lipoate synthase|Rco|RC1145
OG_000184	[J]	COG0227 Ribosomal protein L28|Sme|SMc00704
OG_000185	[L]	COG1198 Primosomal protein N' (replication factor Y) - superfamily II helicase|Ccr|CC0346
OG_000186	[E]	COG0006 Xaa-Pro aminopeptidase|Vch|VC0067
OG_000187	[U]	COG0541 Signal recognition particle GTPase|Mlo|mlr4379
OG_000188	[I]	COG2867 Oligoketide cyclase/lipid transport protein|Sme|SMc01038
OG_000189	[O]	COG0443 Molecular chaperone|Atu|AGc195
OG_000190	[J]	COG1530 Ribonucleases G and E|Rco|RC0342
OG_000191	[F]	COG0209 Ribonucleotide reductase, alpha subunit|Rco|RC0647
OG_000192	[J]	COG0333 Ribosomal protein L32|Rpr|RP773
OG_000193	[H]	COG0382 4-hydroxybenzoate polyprenyltransferase and related prenyltransferases|Sme|SMc00988
OG_000194	[J]	COG0072 Phenylalanyl-tRNA synthetase beta subunit|Mlo|mll5053_2
OG_000195	[J]	COG0203 Ribosomal protein L17|Sme|SMc01283
OG_000196	[K]	COG0202 DNA-directed RNA polymerase, alpha subunit/40 kD subunit|Sme|SMc01285
OG_000197	[J]	COG0100 Ribosomal protein S11|Sau|SA2024
OG_000198	[J]	COG0099 Ribosomal protein S13|Sme|SMc01287
OG_000199	[U]	COG0201 Preprotein translocase subunit SecY|Mlo|mlr0321
OG_000200	[J]	COG0200 Ribosomal protein L15|Mlo|mlr0318
OG_000201	[J]	COG0256 Ribosomal protein L18|Cpn|CPn0632
OG_000202	[J]	COG0097 Ribosomal protein L6P/L9E|Pae|PA4248
OG_000203	[J]	COG0093 Ribosomal protein L14|Sme|SMc01299
OG_000204	[J]	COG0197 Ribosomal protein L16/L10E|Atu|AGc3544
OG_000205	[J]	COG0092 Ribosomal protein S3|Bme|BMEI0763
OG_000206	[J]	COG0185 Ribosomal protein S19|Mlo|msr0297
OG_000207	[J]	COG0090 Ribosomal protein L2|Rpr|RP656
OG_000209	[J]	COG0088 Ribosomal protein L4|Rpr|RP658
OG_000210	[J]	COG0087 Ribosomal protein L3|Rco|RC1006
OG_000211	[J]	COG0051 Ribosomal protein S10|Bme|BMEI0756
OG_000212	[H]	COG0276 Protoheme ferro-lyase (ferrochelatase)|Rco|RC1373
OG_000213	[H]	COG0321 Lipoate-protein ligase B|Bme|BMEII0678
OG_000214	[E]	COG0260 Leucyl aminopeptidase|Mlo|mlr7868
OG_000215	[O]	COG0459 Chaperonin GroEL (HSP60 family)|Rpr|RP626
OG_000216	[O]	COG0234 Co-chaperonin GroES (HSP10)|Aae|aq_2199
OG_000217	[D]	COG0445 NAD/FAD-utilizing enzyme apparently involved in cell division|Rco|RC0084
OG_000218	[M]	COG1589 Cell division septal protein|Rco|RC0334
OG_000219	[G]	COG0574 Phosphoenolpyruvate synthase/pyruvate phosphate dikinase|Bme|BMEI1436
OG_000220	[H]	COG0190 5,10-methylene-tetrahydrofolate dehydrogenase/Methenyl tetrahydrofolate cyclohydrolase|Bme|BMEII0510
OG_000221	[F]	COG0194 Guanylate kinase|Sme|SMc00577
OG_000222	[O]	COG0755 ABC-type transport system involved in cytochrome c biogenesis, permease component|Bme|BMEI1851
OG_000223	[E]	COG0112 Glycine/serine hydroxymethyltransferase|Rpr|RP743
OG_000224	[J]	COG0359 Ribosomal protein L9|Bme|BMEI1483
OG_000225	[J]	COG0238 Ribosomal protein S18|Bme|BMEI1481
OG_000226	[J]	COG0360 Ribosomal protein S6|Sme|SMc00568
OG_000227	[L]	COG0272 NAD-dependent DNA ligase (contains BRCT domain type II)|Rpr|RP720
OG_000228	[F]	COG0152 Phosphoribosylaminoimidazolesuccinocarboxamide (SAICAR) synthase|Ccr|CC2491
OG_000229	[J]	COG0124 Histidyl-tRNA synthetase|Rco|RC0412
OG_000230	[I]	COG0575 CDP-diglyceride synthetase|Bsu|BS_cdsA
OG_000231	[J]	COG0233 Ribosome recycling factor|Pmu|PM1987
OG_000232	[U]	COG1952 Preprotein translocase subunit SecB|Mlo|mll4541
OG_000233	[I]	COG0331 (acyl-carrier-protein) S-malonyltransferase|Sme|SMc00571
OG_000234	[G]	COG0061 Predicted sugar kinase|Ccr|CC1221
OG_000235	[OC]	COG0526 Thiol-disulfide isomerase and thioredoxins|Hin|HI0084
OG_000236	[O]	COG0694 Thioredoxin-like proteins and domains|Sme|SMc01119
OG_000237	[H]	COG2226 Methylase involved in ubiquinone/menaquinone biosynthesis|Rpr|RP680
OG_000238	[J]	COG0143 Methionyl-tRNA synthetase|Rco|RC1046
OG_000239	[R]	COG4105 DNA uptake lipoprotein|Bme|BMEI0587
OG_000240	[J]	COG0102 Ribosomal protein L13|Rpr|RP233
OG_000241	[J]	COG0103 Ribosomal protein S9|Rpr|RP234
OG_000242	[J]	COG0349 Ribonuclease D|Ccr|CC3603
OG_000243	[L]	COG0592 DNA polymerase sliding clamp subunit (PCNA homolog)|Ccr|CC0156
OG_000244	[D]	COG0489 ATPases involved in chromosome partitioning|Sme|SMc00876
OG_000245	[C]	COG1048 Aconitase A|Ccr|CC3667
OG_000246	[O]	COG0265 Trypsin-like serine proteases, typically periplasmic, contain C-terminal PDZ domain|Rco|RC0166
OG_000247	[K]	COG0571 dsRNA-specific ribonuclease|Bme|BMEI1287
OG_000248	[MU]	COG0597 Lipoprotein signal peptidase|Rpr|RP408
OG_000249	[J]	COG0024 Methionine aminopeptidase|Rpr|RP824
OG_000250	[C]	COG0508 Pyruvate/2-oxoglutarate dehydrogenase complex, dihydrolipoamide acyltransferase (E2) component, and related enzymes|Rco|RC0226
OG_000251	[M]	COG0750 Predicted membrane-associated Zn-dependent proteases 1|Atu|AGc2553
OG_000252	[M]	COG4775 Outer membrane protein/protective antigen OMA87|Rco|RC0202
OG_000253	[I]	COG0764 3-hydroxymyristoyl/3-hydroxydecanoyl-(acyl carrier protein) dehydratases|Bme|BMEI0832
OG_000254	[C]	COG0356 F0F1-type ATP synthase, subunit a|Rco|RC0027
OG_000255	[C]	COG0636 F0F1-type ATP synthase, subunit c/Archaeal/vacuolar-type H+-ATPase, subunit K|Rco|RC0026
OG_000256	[D]	COG0037 Predicted ATPase of the PP-loop superfamily implicated in cell cycle control|Rpr|RP042
OG_000257	[O]	COG0465 ATP-dependent Zn proteases|Rco|RC0068
OG_000258	[U]	COG0342 Preprotein translocase subunit SecD|Rco|RC0894
OG_000259	[L]	COG0468 RecA/RadA recombinase|Bme|BMEI0787
OG_000260	[U]	COG0552 Signal recognition particle GTPase|Mlo|mlr4320
OG_000261	[CE]	COG0473 Isocitrate/isopropylmalate dehydrogenase|Rco|RC0353
OG_000262	[L]	COG0608 Single-stranded DNA-specific exonuclease|Rpr|RP528
OG_000263	[J]	COG0617 tRNA nucleotidyltransferase/poly(A) polymerase|Ccr|CC0408
OG_000264	[F]	COG0105 Nucleoside diphosphate kinase|Rpr|RP055
OG_000265	[U]	COG0653 Preprotein translocase subunit SecA (ATPase, RNA helicase)|Rco|RC0879
OG_000266	[D]	COG0206 Cell division GTPase|Rco|RC1015
OG_000267	[R]	COG0319 Predicted metal-dependent hydrolase|Bme|BMEI1974
OG_000268	[J]	COG0441 Threonyl-tRNA synthetase|Rco|RC0296
OG_000269	[J]	COG0290 Translation initiation factor 3 (IF-3)|NmA|NMA0930
OG_000270	[J]	COG0336 tRNA-(guanine-N1)-methyltransferase|Rco|RC0151
OG_000271	[J]	COG0335 Ribosomal protein L19|Rco|RC0152
OG_000272	[I]	COG0558 Phosphatidylglycerophosphate synthase|Rco|RC0075
OG_000273	[L]	COG0328 Ribonuclease HI|Rco|RC1108
OG_000274	[J]	COG0566 rRNA methylases|Rco|RC1009
OG_000275	[J]	COG0091 Ribosomal protein L22|Rco|RC1001
OG_000276	[J]	COG0186 Ribosomal protein S17|Rco|RC0997
OG_000277	[J]	COG0094 Ribosomal protein L5|Rco|RC0994
OG_000278	[J]	COG0199 Ribosomal protein S14|Rco|RC0993
OG_000279	[J]	COG0096 Ribosomal protein S8|Rco|RC0992
OG_000280	[J]	COG0098 Ribosomal protein S5|Rco|RC0989
OG_000281	[J]	COG1825 Ribosomal protein L25 (general stress protein Ctc)|Rpr|RP606
OG_000282	[J]	COG0193 Peptidyl-tRNA hydrolase|Rco|RC0931
OG_000283	[O]	COG0576 Molecular chaperone GrpE (heat shock protein)|Rco|RC0977
OG_000284	[C]	COG0039 Malate/lactate dehydrogenases|Rco|RC0520
OG_000285	[L]	COG0742 N6-adenine-specific methylase|Rco|RC0809
OG_000286	[U]	COG1862 Preprotein translocase subunit YajC|Rco|RC0893
OG_000287	[L]	COG0164 Ribonuclease HII|Rco|RC0264
OG_000288	[R]	COG0670 Integral membrane protein, interacts with FtsH|Rco|RC0189
OG_000289	[J]	COG0081 Ribosomal protein L1|Rco|RC0178
OG_000290	[L]	COG0629 Single-stranded DNA-binding protein|Rco|RC1295
OG_000291	[K]	COG0782 Transcription elongation factor|Rco|RC1332
OG_000292	[S]	COG1981 Predicted membrane protein|Rco|RC1372
OG_000293	[L]	COG0817 Holliday junction resolvasome, endonuclease subunit|Rso|RSc0503
OG_000294	[C]	COG1845 Heme/copper-type cytochrome/quinol oxidase, subunit 3|Rco|RC0240
OG_000295	[NU]	COG0630 Type IV secretory pathway, VirB11 components, and related ATPases involved in archaeal flagella biosynthesis|Rpr|RP292
OG_000296	[U]	COG2948 Type IV secretory pathway, VirB10 components|Mlo|mlr9259
OG_000297	[R]	COG4976 Predicted methyltransferase (contains TPR repeat)|Ccr|CC2448
OG_000298	[L]	COG1195 Recombinational DNA repair ATPase (RecF pathway)|Ccr|CC0159
OG_000299	[Q]	COG0767 ABC-type transport system involved in resistance to organic solvents, permease component|Rpr|RP096
OG_000300	[J]	COG0162 Tyrosyl-tRNA synthetase|Ccr|CC1870
OG_000301	[H]	COG0156 7-keto-8-aminopelargonate synthetase and related enzymes|Mlo|mll6600
OG_000302	[C]	COG0372 Citrate synthase|Rco|RC1308
OG_000303	[O]	COG1138 Cytochrome c biogenesis factor|Bme|BMEI1332
OG_000304	[Q]	COG1463 ABC-type transport system involved in resistance to organic solvents, periplasmic component|Rco|RC1106
OG_000305	[C]	COG3761 NADH:ubiquinone oxidoreductase 17.2 kD subunit|Ccr|CC1887
OG_000306	[M]	COG0845 Membrane-fusion protein|Rco|RC0428
OG_000307	[S]	COG5590 Uncharacterized conserved protein|Rpr|RP616
OG_000308	[J]	COG0267 Ribosomal protein L33|Rco|RC1360
OG_000309	[J]	COG0621 2-methylthioadenine synthetase|Rco|RC1246
OG_000310	[L]	COG0249 Mismatch repair ATPase (MutS family)|Atu|AGc602
OG_000311	[J]	COG0009 Putative translation factor (SUA5)|Tma|TM0852
OG_000312	[J]	COG0495 Leucyl-tRNA synthetase|Ccr|CC3749
OG_000313	[I]	COG1183 Phosphatidylserine synthase|Rco|RC0326
OG_000314	[I]	COG0688 Phosphatidylserine decarboxylase|Rco|RC0325
OG_000315	[E]	COG2902 NAD-specific glutamate dehydrogenase|Vch|VC1492
OG_000316	[O]	COG0450 Peroxiredoxin|Rpr|RP327
OG_000317	[H]	COG0285 Folylpolyglutamate synthase|Rco|RC0779
OG_000318	[O]	COG0492 Thioredoxin reductase|Rco|RC0637
OG_000319	[E]	COG1104 Cysteine sulfinate desulfinase/cysteine desulfurase and related enzymes|Rco|RC0730
OG_000320	[C]	COG0822 NifU homolog involved in Fe-S cluster formation|Rco|RC0729
OG_000321	[S]	COG0316 Uncharacterized conserved protein|Rco|RC0728
OG_000322	[S]	COG1322 Uncharacterized protein conserved in bacteria|Pae|PA1031
OG_000323	[L]	COG0847 DNA polymerase III, epsilon subunit and related 3'-5' exonucleases|Ccr|CC0005
OG_000324	[R]	COG1160 Predicted GTPases|Ccr|CC1654
OG_000325	[U]	COG3451 Type IV secretory pathway, VirB4 components|Rpr|RP103
OG_000326	[I]	COG4770 Acetyl/propionyl-CoA carboxylase, alpha subunit|Rpr|RP618
OG_000327	[R]	COG1159 GTPase|Atu|AGc1909
OG_000328	[FJ]	COG0590 Cytosine/adenosine deaminases|Bme|BMEII1040
OG_000329	[F]	COG0563 Adenylate kinase and related kinases|Afu|AF0676
OG_000330	[J]	COG0539 Ribosomal protein S1|Ccr|CC3587
OG_000331	[L]	COG1074 ATP-dependent exoDNAse (exonuclease V) beta subunit (contains helicase and exonuclease domains)|Rpr|RP734
OG_000332	[R]	COG4618 ABC-type protease/lipase transport system, ATPase and permease components|Rco|RC0429
OG_000333	[C]	COG0114 Fumarase|Bme|BMEII1051
OG_000334	[L]	COG0582 Integrase|Bme|BMEI0147
OG_000335	[L]	COG0632 Holliday junction resolvasome, DNA-binding subunit|Rco|RC0531
OG_000336	[L]	COG2255 Holliday junction resolvasome, helicase subunit|Rco|RC0533
OG_000337	[V]	COG1132 ABC-type multidrug transport system, ATPase and permease components|Mlo|mll3934
OG_000338	[O]	COG0278 Glutaredoxin-related protein|Sme|SMc00538
OG_000339	[F]	COG0717 Deoxycytidine deaminase|Rco|RC0099
OG_000340	[O]	COG1612 Uncharacterized protein required for cytochrome oxidase assembly|Rco|RC0343
OG_000341	[O]	COG4133 ABC-type transport system involved in cytochrome c biogenesis, ATPase component|Ype|YPO2734
OG_000342	[F]	COG0528 Uridylate kinase|Ccr|CC1921
OG_000343	[U]	COG3504 Type IV secretory pathway, VirB9 components|Rco|RC0384
OG_000344	[C]	COG1622 Heme/copper-type cytochrome/quinol oxidases, subunit 2|Rco|RC0555
OG_000345	[C]	COG0843 Heme/copper-type cytochrome/quinol oxidases, subunit 1|Rco|RC0553
OG_000346	[O]	COG0109 Polyprenyltransferase (cytochrome oxidase assembly factor)|Mlo|mlr7493
OG_000347	[O]	COG0330 Membrane protease subunits, stomatin/prohibitin homologs|Rco|RC0164
OG_000348	[O]	COG0330 Membrane protease subunits, stomatin/prohibitin homologs|Rco|RC0165
OG_000349	[O]	COG3175 Cytochrome oxidase assembly factor|Rpr|RP304
OG_000350	[J]	COG2890 Methylase of polypeptide chain release factors|Ccr|CC0875
OG_000351	[S]	COG2938 Uncharacterized conserved protein|Sme|SMc00227
OG_000353	[J]	COG0806 RimM protein, required for 16S rRNA processing|Mlo|mll4288
OG_000354	[J]	COG0198 Ribosomal protein L24|Rco|RC0995
OG_000355	[F]	COG1351 Predicted alternative thymidylate synthase|Rco|RC0405
OG_000356	[K]	COG0568 DNA-directed RNA polymerase, sigma subunit (sigma70/sigma32)|Rco|RC0407
OG_000357	[R]	COG0596 Predicted hydrolases or acyltransferases (alpha/beta hydrolase superfamily) |Rco|RC0464
OG_000358	[C]	COG0838 NADH:ubiquinone oxidoreductase subunit 3 (chain A)|Rco|RC0485
OG_000359	[EM]	COG0329 Dihydrodipicolinate synthase/N-acetylneuraminate lyase|Rco|RC0595
OG_000360	[C]	COG0221 Inorganic pyrophosphatase|Rco|RC0897
OG_000361	[C]	COG2857 Cytochrome c1|Rco|RC0360
OG_000362	[O]	COG0695 Glutaredoxin and related proteins|Rco|RC0267
OG_000363	[S]	COG1385 Uncharacterized protein conserved in bacteria|Rco|RC0210
OG_000364	[R]	COG1054 Predicted sulfurtransferase|Rco|RC0167
OG_000365	[R]	COG1253 Hemolysins and related proteins containing CBS domains|Rco|RC1141
OG_000368	[Q]	COG3485 Protocatechuate 3,4-dioxygenase beta subunit|Rco|RC0543
OG_000369	[U]	COG3505 Type IV secretory pathway, VirD4 components|Rco|RC0391
OG_000370	[U]	COG3504 Type IV secretory pathway, VirB9 components|Rpr|RP290
OG_000371	[U]	COG3736 Type IV secretory pathway, component VirB8|Sme|SMa1308
OG_000372	[L]	COG1466 DNA polymerase III, delta subunit|Mlo|mlr4475
OG_000373	[CP]	COG0651 Formate hydrogenlyase subunit 3/Multisubunit Na+/H+ antiporter, MnhD subunit|Hbs|VNG0563G
OG_000374	[C]	COG1249 Pyruvate/2-oxoglutarate dehydrogenase complex, dihydrolipoamide dehydrogenase (E3) component, and related enzymes|Rco|RC1239
OG_000376	[S]	COG1806 Uncharacterized protein conserved in bacteria|Ccr|CC0001
OG_000377	[P]	COG4536 Putative Mg2+ and Co2+ transporter CorB|Sme|SMc00697
OG_000379	[O]	COG0326 Molecular chaperone, HSP90 family|Rco|RC1302
OG_000380	[H]	COG0340 Biotin-(acetyl-CoA carboxylase) ligase|Rco|RC0773
OG_000381	[P]	COG1121 ABC-type Mn/Zn transport systems, ATPase component|Pae|PA5500
OG_000382	[H]	COG0237 Dephospho-CoA kinase|Mlo|mlr4493
OG_000383	[L]	COG0178 Excinuclease ATPase subunit|Rco|RC1294
OG_000384	[T]	COG3706 Response regulator containing a CheY-like receiver domain and a GGDEF domain|Atu|AGc2387
OG_000386	[S]	COG3814 Uncharacterized protein conserved in bacteria|Rpr|RP727
OG_000387	[O]	COG1214 Inactive homolog of metal-dependent proteases, putative molecular chaperone|Bme|BMEI1979
OG_000388	[J]	COG0130 Pseudouridine synthase|Bme|BMEI1963
OG_000389	[T]	COG1217 Predicted membrane GTPase involved in stress response|Bme|BMEII0419
OG_000391	[E]	COG1104 Cysteine sulfinate desulfinase/cysteine desulfurase and related enzymes|Rpr|RP487
OG_000392	[I]	COG4799 Acetyl-CoA carboxylase, carboxyltransferase component (subunits alpha and beta)|Rco|RC0960
OG_000394	[P]	COG1006 Multisubunit Na+/H+ antiporter, MnhC subunit|Hbs|VNG0565C
OG_000396	[M]	COG2885 Outer membrane protein and related peptidoglycan-associated (lipo)proteins|Sty|STM0749
OG_000397	[L]	COG0816 Predicted endonuclease involved in recombination (possible Holliday junction resolvase in Mycoplasmas and B. subtilis)|Rpr|RP330
OG_000398	[J]	COG0343 Queuine/archaeosine tRNA-ribosyltransferase|Sau|SA1465
OG_000399	[R]	COG0658 Predicted membrane metal-binding protein|Mlo|mll0627
OG_000400	[S]	COG0799 Uncharacterized homolog of plant Iojap protein|Atu|AGc5039
OG_000401	[C]	COG0240 Glycerol-3-phosphate dehydrogenase|Ccr|CC0070
OG_000402	[CP]	COG0651 Formate hydrogenlyase subunit 3/Multisubunit Na+/H+ antiporter, MnhD subunit|Sme|SMa1541
OG_000404	[O]	COG1651 Protein-disulfide isomerase|Atu|AGc2458
OG_000405	[R]	COG0679 Predicted permeases|Rpr|RP443
OG_000406	[J]	COG0008 Glutamyl- and glutaminyl-tRNA synthetases|Rco|RC0448
OG_000407	[O]	COG5405 ATP-dependent protease HslVU (ClpYQ), peptidase subunit|Bme|BMEI2047
OG_000408	[O]	COG1220 ATP-dependent protease HslVU (ClpYQ), ATPase subunit|Mlo|mll5004
OG_000410	[S]	COG1357 Uncharacterized low-complexity proteins|Mac|MA1892
OG_000411	[M]	COG0682 Prolipoprotein diacylglyceryltransferase|Rco|RC0072
OG_000412	[K]	COG1475 Predicted transcriptional regulators|Mlo|mll4477
OG_000413	[U]	COG3702 Type IV secretory pathway, VirB3 components|Rco|RC0140
OG_000414	[O]	COG1076 DnaJ-domain-containing proteins 1|Rco|RC0263
OG_000415	[J]	COG0222 Ribosomal protein L7/L12|Rpr|RP139
OG_000417	[LK]	COG1200 RecG-like helicase|Bme|BMEII0686
OG_000418	[C]	COG0508 Pyruvate/2-oxoglutarate dehydrogenase complex, dihydrolipoamide acyltransferase (E2) component, and related enzymes|Rco|RC0764
OG_000419	[M]	COG4591 ABC-type transport system, involved in lipoprotein release, permease component|Mlo|mll1342
OG_000420	[C]	COG0022 Pyruvate/2-oxoglutarate dehydrogenase complex, dehydrogenase (E1) component, eukaryotic type, beta subunit|Bme|BMEI0855_2
OG_000421	[S]	COG1238 Predicted membrane protein|Rco|RC0607
OG_000423	[R]	COG0628 Predicted permease|Sme|SMc00616
OG_000425	[R]	COG0218 Predicted GTPase|Ccr|CC0766
OG_000426	[U]	COG3704 Type IV secretory pathway, VirB6 components|Rpr|RP105
OG_000427	[J]	COG0564 Pseudouridylate synthases, 23S RNA-specific|Rco|RC1310
OG_000428	[E]	COG2317 Zn-dependent carboxypeptidase|Ype|YPO2310
OG_000429	[I]	COG0332 3-oxoacyl-[acyl-carrier-protein] synthase III|Rpr|RP772
OG_000430	[E]	COG0289 Dihydrodipicolinate reductase|Vch|VC2391
OG_000431	[O]	COG0542 ATPases with chaperone activity, ATP-binding subunit|Bme|BMEI0195
OG_000432	[R]	COG2823 Predicted periplasmic or secreted lipoprotein|Rco|RC0538
OG_000433	[R]	COG0612 Predicted Zn-dependent peptidases|Bme|BMEI1451
OG_000434	[C]	COG1071 Pyruvate/2-oxoglutarate dehydrogenase complex, dehydrogenase (E1) component, eukaryotic type, alpha subunit|Sme|SMc01030
OG_000435	[E]	COG0527 Aspartokinases|Atu|AGl1357
OG_000436	[S]	COG3346 Uncharacterized conserved protein|Bme|BMEI1460
OG_000437	[S]	COG1295 Predicted membrane protein|Rpr|RP496
OG_000438	[J]	COG1186 Protein chain release factor B|Rco|RC0368
OG_000439	[J]	COG0293 23S rRNA methylase|Rco|RC0205
OG_000441	[C]	COG1301 Na+/H+-dicarboxylate symporters|Cpn|CPn0289
OG_000442	[E]	COG2171 Tetrahydrodipicolinate N-succinyltransferase|Rso|RSc1393
OG_000443	[E]	COG0624 Acetylornithine deacetylase/Succinyl-diaminopimelate desuccinylase and related deacylases|Ccr|CC0275
OG_000444	[I]	COG1211 4-diphosphocytidyl-2-methyl-D-erithritol synthase|Sme|SMc01040_1
OG_000445	[F]	COG0504 CTP synthase (UTP-ammonia lyase)|Bme|BMEI0849
OG_000446	[R]	COG1235 Metal-dependent hydrolases of the beta-lactamase superfamily I|Rco|RC1342
OG_000448	[O]	COG0625 Glutathione S-transferase|Ccr|CC3639
OG_000449	[P]	COG4531 ABC-type Zn2+ transport system, periplasmic component/surface adhesin|Bme|BMEII0178
OG_000450	[ER]	COG0493 NADPH-dependent glutamate synthase beta chain and related oxidoreductases|Rpr|RP006_1
OG_000453	[M]	COG1686 D-alanyl-D-alanine carboxypeptidase|Mlo|mll0426
OG_000454	[R]	COG0802 Predicted ATPase or kinase|Ccr|CC3534
OG_000455	[D]	COG1192 ATPases involved in chromosome partitioning|Rco|RC0086
OG_000456	[P]	COG1324 Uncharacterized protein involved in tolerance to divalent cations|Rpr|RP177
OG_000457	[R]	COG3577 Predicted aspartyl protease|Rco|RC1339
OG_000458	[ER]	COG0591 Na+/proline symporter|Rpr|RP465_1
OG_000459	[R]	COG1040 Predicted amidophosphoribosyltransferases|Bme|BMEI0183
OG_000460	[C]	COG4230 Delta 1-pyrroline-5-carboxylate dehydrogenase|Pae|PA0782_2
OG_000461	[H]	COG0302 GTP cyclohydrolase I|Nos|alr5287
OG_000462	[O]	COG0443 Molecular chaperone|Sty|STM2539
OG_000463	[P]	COG1108 ABC-type Mn2+/Zn2+ transport systems, permease components|Sty|STM1893
OG_000464	[O]	COG1066 Predicted ATP-dependent serine protease|Rpr|RP546
OG_000465	[J]	COG0349 Ribonuclease D|Ccr|CC1704
OG_000466	[J]	COG0621 2-methylthioadenine synthetase|Rco|RC0580
OG_000467	[R]	COG0663 Carbonic anhydrases/acetyltransferases, isoleucine patch superfamily|Rpr|RP516
OG_000470	[E]	COG0253 Diaminopimelate epimerase|Rco|RC0579
OG_000471	[QR]	COG0500 SAM-dependent methyltransferases|Rco|RC0692
OG_000472	[R]	COG0728 Uncharacterized membrane protein, putative virulence factor|Rco|RC0898
OG_000473	[P]	COG2111 Multisubunit Na+/H+ antiporter, MnhB subunit|Rco|RC0355_2
OG_000474	[M]	COG0812 UDP-N-acetylmuramate dehydrogenase|Rco|RC0332
OG_000475	[U]	COG1826 Sec-independent protein secretion pathway components|Rpr|RP749
OG_000476	[R]	COG3621 Patatin|Rco|RC0922
OG_000478	[S]	COG5410 Uncharacterized protein conserved in bacteria|Rco|RC0488
OG_000479	[F]	COG0232 dGTP triphosphohydrolase|Mlo|mll1093
OG_000480	[J]	COG1544 Ribosome-associated protein Y (PSrp-1)|Ccr|CC3597
OG_000481	[H]	COG0294 Dihydropteroate synthase and related enzymes|Cpn|CPn0758_2
OG_000482	[T]	COG2204 Response regulator containing CheY-like receiver, AAA-type ATPase, and DNA-binding domains|Rpr|RP562
OG_000483	[T]	COG5000 Signal transduction histidine kinase involved in nitrogen fixation and metabolism regulation|Atu|AGc2667
OG_000486	[E]	COG0548 Acetylglutamate kinase|Rco|RC0139
OG_000487	[M]	COG0769 UDP-N-acetylmuramyl tripeptide synthase|Rco|RC0912
OG_000488	[G]	COG0698 Ribose 5-phosphate isomerase RpiB|Rco|RC0402
OG_000489	[M]	COG0739 Membrane proteins related to metalloendopeptidases|Rco|RC0403
OG_000490	[I]	COG0020 Undecaprenyl pyrophosphate synthase|Rco|RC0590
OG_000491	[R]	COG0400 Predicted esterase|Rco|RC1147
OG_000492	[U]	COG3505 Type IV secretory pathway, VirD4 components|Sty|PSLT104_1
OG_000494	[H]	COG0192 S-adenosylmethionine synthetase|Ecs|ECs3818
OG_000495	[L]	COG1570 Exonuclease VII, large subunit|Mlo|mll6896
OG_000496	[MG]	COG0702 Predicted nucleoside-diphosphate-sugar epimerases|Ccr|CC3604
OG_000498	[R]	COG1853 Conserved protein/domain typically associated with flavoprotein oxygenases, DIM6/NTAB family|Rso|RSc0763
OG_000499	[R]	COG1485 Predicted ATPase|Bme|BMEI0136
OG_000500	[R]	COG0596 Predicted hydrolases or acyltransferases (alpha/beta hydrolase superfamily) |Rco|RC0617
OG_000502	[FE]	COG0462 Phosphoribosylpyrophosphate synthetase|Mlo|mlr2685
OG_000503	[M]	COG0770 UDP-N-acetylmuramyl pentapeptide synthase|Rco|RC0911
OG_000504	[U]	COG0823 Periplasmic component of the Tol biopolymer transport system|Rco|RC0406
OG_000505	[M]	COG0773 UDP-N-acetylmuramate-alanine ligase|Rco|RC0331
OG_000506	[D]	COG1077 Actin-like ATPase involved in cell morphogenesis|Rpr|RP768
OG_000507	[L]	COG3335 Transposase and inactivated derivatives|Sme|SMc03312
OG_000508	[R]	COG2358 TRAP-type uncharacterized transport system, periplasmic component|Vch|VC0430
OG_000509	[L]	COG0266 Formamidopyrimidine-DNA glycosylase|Ype|YPO0052
OG_000510	[O]	COG0606 Predicted ATPase with chaperone activity|Atu|AGc541
OG_000511	[F]	COG0283 Cytidylate kinase|Rco|RC0748
OG_000512	[L]	COG2003 DNA repair proteins|Sme|SMc00299
OG_000514	[L]	COG2094 3-methyladenine DNA glycosylase|Rco|RC0480
OG_000515	[D]	COG0772 Bacterial cell division membrane protein|Rco|RC0376
OG_000516	[M]	COG0771 UDP-N-acetylmuramoylalanine-D-glutamate ligase|Rco|RC0560
OG_000517	[M]	COG0707 UDP-N-acetylglucosamine:LPS N-acetylglucosamine transferase|Rco|RC0562
OG_000518	[H]	COG0163 3-polyprenyl-4-hydroxybenzoate decarboxylase|Rco|RC0801
OG_000519	[M]	COG0768 Cell division protein FtsI/penicillin-binding protein 2|Rco|RC0852
OG_000520	[M]	COG0766 UDP-N-acetylglucosamine enolpyruvyl transferase|Rco|RC0883
OG_000521	[M]	COG1181 D-alanine-D-alanine ligase and related ATP-grasp enzymes|Rco|RC0333
OG_000522	[S]	COG3750 Uncharacterized protein conserved in bacteria|Rco|RC0153
OG_000523	[H]	COG0043 3-polyprenyl-4-hydroxybenzoate decarboxylase and related decarboxylases|Rco|RC1271
OG_000525	[L]	COG3436 Transposase and inactivated derivatives|Hbs|VNG7146
OG_000526	[V]	COG1132 ABC-type multidrug transport system, ATPase and permease components|Rco|RC0286
OG_000527	[GER]	COG0697 Permeases of the drug/metabolite transporter (DMT) superfamily|Rco|RC0106
OG_000529	[L]	COG0582 Integrase|Xfa|XF0631
OG_000530	[S]	COG4695 Phage-related protein|Bme|BMEI1349
OG_000531	[S]	COG5448 Uncharacterized conserved protein|Atu|AGc1766
OG_000532	[LK]	COG1197 Transcription-repair coupling factor (superfamily II helicase)|Atu|AGc3270
OG_000534	[M]	COG0472 UDP-N-acetylmuramyl pentapeptide phosphotransferase/UDP-N-acetylglucosamine-1-phosphate transferase|Rco|RC0910
OG_000535	[M]	COG0797 Lipoproteins|Rco|RC0537_2
OG_000536	[L]	COG0322 Nuclease subunit of the excinuclease complex|Rco|RC0864
OG_000537	[L]	COG0556 Helicase subunit of the DNA excision repair complex|Rco|RC0266
OG_000538	[S]	COG0718 Uncharacterized protein conserved in bacteria|Rco|RC1337
OG_000539	[TK]	COG0317 Guanosine polyphosphate pyrophosphohydrolases/synthetases|Rco|RC0426
OG_000542	[M]	COG0815 Apolipoprotein N-acyltransferase|Bme|BMEI1972
OG_000543	[LU]	COG0758 Predicted Rossmann fold nucleotide-binding protein involved in DNA uptake|Atu|AGc2400
OG_000545	[I]	COG1502 Phosphatidylserine/phosphatidylglycerophosphate/cardiolipin synthases and related enzymes|Rco|RC1270
OG_000547	[U]	COG0811 Biopolymer transport proteins|Rco|RC0422
OG_000548	[D]	COG0772 Bacterial cell division membrane protein|Rco|RC0561
OG_000549	[M]	COG1207 N-acetylglucosamine-1-phosphate uridyltransferase (contains nucleotidyltransferase and I-patch acetyltransferase domains)|Rco|RC0680
OG_000550	[M]	COG0768 Cell division protein FtsI/penicillin-binding protein 2|Rco|RC0855
OG_000552	[E]	COG4992 Ornithine/acetylornithine aminotransferase|Atu|AGc752
OG_000553	[M]	COG0739 Membrane proteins related to metalloendopeptidases|Rco|RC0557
OG_000554	[LR]	COG0494 NTP pyrophosphohydrolases including oxidative damage repair enzymes|Rco|RC0320
OG_000555	[M]	COG1792 Cell shape-determining protein|Rco|RC1197
OG_000557	[LKJ]	COG0513 Superfamily II DNA and RNA helicases|Rpr|RP669
OG_000559	[R]	COG4653 Predicted phage phi-C31 gp36 major capsid-like protein|Atu|AGc1748
OG_000560	[E]	COG0531 Amino acid transporters|Rco|RC0726
OG_000561	[M]	COG0741 Soluble lytic murein transglycosylase and related regulatory proteins (some contain LysM/invasin domains)|Rco|RC0547
OG_000562	[E]	COG0765 ABC-type amino acid transport system, permease component|Rco|RC0171
OG_000563	[M]	COG1004 Predicted UDP-glucose 6-dehydrogenase|Rco|RC1212
OG_000565	[L]	COG0708 Exonuclease III|Rco|RC0346
OG_000567	[I]	COG1250 3-hydroxyacyl-CoA dehydrogenase|Rco|RC0842
OG_000569	[G]	COG0057 Glyceraldehyde-3-phosphate dehydrogenase/erythrose-4-phosphate dehydrogenase|Bme|BMEI0310
OG_000570	[G]	COG0126 3-phosphoglycerate kinase|Ccr|CC3249
OG_000571	[G]	COG0149 Triosephosphate isomerase|Mpu|MYPU_4580
OG_000572	[CR]	COG0604 NADPH:quinone reductase and related Zn-dependent oxidoreductases|Mlo|mll0505
OG_000577	[M]	COG2853 Surface lipoprotein|Rco|RC0123
OG_000578	[Q]	COG2854 ABC-type transport system involved in resistance to organic solvents, auxiliary component|Rco|RC0124
OG_000579	[OC]	COG0526 Thiol-disulfide isomerase and thioredoxins|Rco|RC0544
OG_000580	[ET]	COG0834 ABC-type amino acid transport/signal transduction systems, periplasmic component/domain|Rco|RC0192
OG_000581	[S]	COG3807 Uncharacterized protein conserved in bacteria|Rco|RC1251
OG_000582	[GEPR]	COG0477 Permeases of the major facilitator superfamily|Ecs|ECs5093
OG_000583	[S]	COG5464 Uncharacterized conserved protein|Ype|YPMT1.71
OG_000584	[G]	COG2271 Sugar phosphate permease|Rco|RC0082
OG_000586	[E]	COG1171 Threonine dehydratase|Ecs|ECs3744
OG_000587	[R]	COG3740 Phage head maturation protease|Atu|AGc1747
OG_000588	[H]	COG0054 Riboflavin synthase beta-chain|Atu|AGc2165
OG_000589	[F]	COG0299 Folate-dependent phosphoribosylglycinamide formyltransferase PurN|Mlo|mll7961
OG_000590	[F]	COG0150 Phosphoribosylaminoimidazole (AIR) synthetase|Bme|BMEI1240
OG_000591	[S]	COG4804 Uncharacterized conserved protein|Mac|MA2994
OG_000595	[IQ]	COG0318 Acyl-CoA synthetases (AMP-forming)/AMP-acid ligases II|Rco|RC0962_3
OG_000596	[R]	COG1268 Uncharacterized conserved protein|Rpr|RP324
OG_000597	[V]	COG1619 Uncharacterized proteins, homologs of microcin C7 resistance protein MccF|Rco|RC0549
OG_000598	[D]	COG2919 Septum formation initiator|Rpr|RP423
OG_000599	[G]	COG1109 Phosphomannomutase|Rco|RC0657
OG_000600	[L]	COG3328 Transposase and inactivated derivatives|Ype|YPO3875
OG_000601	[V]	COG1680 Beta-lactamase class C and other penicillin binding proteins|Rco|RC0345
OG_000602	[R]	COG2070 Dioxygenases related to 2-nitropropane dioxygenase|Lin|lin2273
OG_000603	[R]	COG0612 Predicted Zn-dependent peptidases|Mlo|mlr8255
OG_000604	[S]	COG0344 Predicted membrane protein|Mlo|mlr0688
OG_000605	[G]	COG0036 Pentose-5-phosphate-3-epimerase|Bha|BH2502
OG_000606	[F]	COG0519 GMP synthase, PP-ATPase domain/subunit|Ccr|CC1620_2
OG_000607	[H]	COG0108 3,4-dihydroxy-2-butanone 4-phosphate synthase|Rso|RSc0713_1
OG_000608	[F]	COG0034 Glutamine phosphoribosylpyrophosphate amidotransferase|Mlo|mll7833
OG_000609	[R]	COG0312 Predicted Zn-dependent proteases and their inactivated homologs|Mlo|mll7487
OG_000610	[F]	COG0041 Phosphoribosylcarboxyaminoimidazole (NCAIR) mutase|Mlo|mlr3809
OG_000611	[H]	COG0117 Pyrimidine deaminase|Rso|RSc0715_1
OG_000612	[P]	COG0573 ABC-type phosphate transport system, permease component|Ccr|CC0290_2
OG_000613	[P]	COG0226 ABC-type phosphate transport system, periplasmic component|Atu|AGc738
OG_000614	[F]	COG0167 Dihydroorotate dehydrogenase|Atu|AGc861
OG_000615	[F]	COG0015 Adenylosuccinate lyase|Mlo|mll0079
OG_000617	[S]	COG2840 Uncharacterized protein conserved in bacteria|Ccr|CC3739
OG_000618	[F]	COG0284 Orotidine-5'-phosphate decarboxylase|Pmu|PM0797
OG_000619	[I]	COG1947 4-diphosphocytidyl-2C-methyl-D-erythritol 2-phosphate synthase|Atu|AGc1122
OG_000620	[T]	COG0642 Signal transduction histidine kinase|Bme|BMEI0947_2
OG_000621	[H]	COG0669 Phosphopantetheine adenylyltransferase|Ccr|CC1581
OG_000623	[R]	COG0312 Predicted Zn-dependent proteases and their inactivated homologs|Sme|SMc00897
OG_000624	[F]	COG0540 Aspartate carbamoyltransferase, catalytic chain|Mlo|mlr0686
OG_000625	[G]	COG0176 Transaldolase|Ccr|CC3614
OG_000626	[I]	COG0821 Enzyme involved in the deoxyxylulose pathway of isoprenoid biosynthesis|Xfa|XF2575
OG_000627	[I]	COG0743 1-deoxy-D-xylulose 5-phosphate reductoisomerase|Sme|SMc03105
OG_000628	[G]	COG0148 Enolase|Aae|aq_484
OG_000629	[EF]	COG0505 Carbamoylphosphate synthase small subunit|Sme|SMc01569
OG_000630	[IM]	COG0761 Penicillin tolerance protein|Ecs|ECs0032
OG_000631	[P]	COG0581 ABC-type phosphate transport system, permease component|Bme|BMEI1987
OG_000632	[G]	COG0021 Transketolase|Bme|BMEI0311
OG_000633	[F]	COG0104 Adenylosuccinate synthase|Mlo|mll3873
OG_000634	[H]	COG0142 Geranylgeranyl pyrophosphate synthase|Nos|alr0213
OG_000635	[I]	COG0416 Fatty acid/phospholipid biosynthesis enzyme|Atu|AGc2176
OG_000636	[EF]	COG0458 Carbamoylphosphate synthase large subunit (split gene in MJ)|Ccr|CC2900
OG_000637	[F]	COG0044 Dihydroorotase and related cyclic amidohydrolases|Aae|aq_806
OG_000638	[F]	COG0047 Phosphoribosylformylglycinamidine (FGAM) synthase, glutamine amidotransferase domain|Afu|AF1260
OG_000639	[F]	COG0046 Phosphoribosylformylglycinamidine (FGAM) synthase, synthetase domain|Tvo|TVN0521
OG_000640	[HJ]	COG0189 Glutathione synthase/Ribosomal protein S6 modification enzyme (glutaminyl transferase)|Ccr|CC0141
OG_000641	[H]	COG0307 Riboflavin synthase alpha chain|Bha|BH1555
OG_000642	[S]	COG4395 Uncharacterized protein conserved in bacteria|Bme|BMEI2053
OG_000644	[F]	COG0516 IMP dehydrogenase/GMP reductase|Aae|aq_2023_3
OG_000645	[F]	COG0151 Phosphoribosylamine-glycine ligase|Mlo|mlr7447
OG_000646	[F]	COG0026 Phosphoribosylaminoimidazole carboxylase (NCAIR synthetase)|Bha|BH0624
OG_000647	[H]	COG0196 FAD synthase|Sau|SA1115
OG_000648	[F]	COG0138 AICAR transformylase/IMP cyclohydrolase PurH (only IMP cyclohydrolase domain in Aful)|Vch|VC0276
OG_000650	[K]	COG1329 Transcriptional regulators, similar to M. xanthus CarD|Rpr|RP026
OG_000651	[M]	COG0836 Mannose-1-phosphate guanylyltransferase|Rco|RC1040
OG_000652	[TK]	COG0317 Guanosine polyphosphate pyrophosphohydrolases/synthetases|Fnu|FN1482
OG_000653	[E]	COG0531 Amino acid transporters|Rco|RC0411
OG_000654	[M]	COG0438 Glycosyltransferase|Rpr|RP344
OG_000655	[S]	COG5464 Uncharacterized conserved protein|Ype|YPMT1.71
OG_000656	[V]	COG1132 ABC-type multidrug transport system, ATPase and permease components|Rco|RC0534
OG_000657	[D]	COG2917 Intracellular septation protein A|Rco|RC0539
OG_000658	[EH]	COG0115 Branched-chain amino acid aminotransferase/4-amino-4-deoxychorismate lyase|Rco|RC0594
OG_000659	[S]	COG1496 Uncharacterized conserved protein|Rco|RC0672
OG_000660	[G]	COG0235 Ribulose-5-phosphate 4-epimerase and related epimerases and aldolases|Rco|RC0678
OG_000661	[ER]	COG0591 Na+/proline symporter|Rco|RC0862
OG_000662	[G]	COG0647 Predicted sugar phosphatases of the HAD superfamily|Rco|RC0885
OG_000663	[S]	COG1520 FOG:WD40-like repeat|Rco|RC0314
OG_000664	[U]	COG0690 Preprotein translocase subunit SecE|Rco|RC0175
OG_000665	[R]	COG0313 Predicted methyltransferases|Rco|RC1158
OG_000666	[R]	COG1373 Predicted ATPase (AAA+ superfamily)|Rco|RC1031
OG_000667	[J]	COG2913 Small protein A (tmRNA-binding)|Rco|RC1204
OG_000668	[V]	COG0286 Type I restriction-modification system methyltransferase subunit|Rco|RC1350
OG_000669	[V]	COG3023 Negative regulator of beta-lactamase expression|Rco|RC1358
OG_000670	[OC]	COG0526 Thiol-disulfide isomerase and thioredoxins|Sme|SMb20194
OG_000671	[G]	COG1494 Fructose-1,6-bisphosphatase/sedoheptulose 1,7-bisphosphatase and related proteins|Ccr|CC1384
OG_000672	[K]	COG0789 Predicted transcriptional regulators|Mlo|mlr8426
OG_000673	[F]	COG0461 Orotate phosphoribosyltransferase|Ccr|CC1555
OG_000674	[TK]	COG0317 Guanosine polyphosphate pyrophosphohydrolases/synthetases|Rco|RC0426
OG_000675	[GEPR]	COG0477 Permeases of the major facilitator superfamily|Rpr|RP852
OG_000676	[I]	COG1788 Acyl CoA:acetate/3-ketoacid CoA transferase, alpha subunit|Ccr|CC0206
OG_000677	[E]	COG1506 Dipeptidyl aminopeptidases/acylaminoacyl-peptidases|Rco|RC0603
OG_000678	[P]	COG1840 ABC-type Fe3+ transport system, periplasmic component|Syn|slr1295
OG_000679	[P]	COG1178 ABC-type Fe3+ transport system, permease component|Syn|slr0327
OG_000680	[H]	COG0259 Pyridoxamine-phosphate oxidase|Nos|all1248
OG_000681	[H]	COG0854 Pyridoxal phosphate biosynthesis protein|Vch|VC2458
OG_000682	[R]	COG3932 Uncharacterized ABC-type transport system, permease components|Ccr|CC3598
OG_000683	[R]	COG4122 Predicted O-methyltransferase|Syn|slr0095
OG_000684	[P]	COG0861 Membrane protein TerC, possibly involved in tellurium resistance|Ecs|ECs2525_1
OG_000685	[U]	COG3704 Type IV secretory pathway, VirB6 components|Rco|RC0146_1
OG_000687	[IQR]	COG1028 Dehydrogenases with different specificities (related to short-chain alcohol dehydrogenases)|Bme|BMEI1489
OG_000688	[R]	COG4783 Putative Zn-dependent protease, contains TPR repeats|Ccr|CC1878
OG_000689	[R]	COG0546 Predicted phosphatases|Pae|PA3172
OG_000690	[P]	COG2967 Uncharacterized protein affecting Mg2+/Co2+ transport|Bme|BMEI1618
OG_000692	[R]	COG0488 ATPase components of ABC transporters with duplicated ATPase domains|Rco|RC0088
OG_000693	[M]	COG0357 Predicted S-adenosylmethionine-dependent methyltransferase involved in bacterial cell division|Rco|RC0085
OG_000694	[M]	COG3475 LPS biosynthesis protein|Rco|RC1055
OG_000696	[C]	COG1301 Na+/H+-dicarboxylate symporters|Rco|RC0275
OG_000697	[C]	COG1271 Cytochrome bd-type quinol oxidase, subunit 1|Rco|RC0288
OG_000698	[C]	COG1294 Cytochrome bd-type quinol oxidase, subunit 2|Rco|RC0289
OG_000699	[J]	COG0689 RNase PH|Rco|RC0975
OG_000700	[E]	COG1770 Protease II|Rco|RC0377
OG_000701	[FP]	COG0248 Exopolyphosphatase|Rco|RC0392
OG_000702	[O]	COG0330 Membrane protease subunits, stomatin/prohibitin homologs|Rpr|RP328
OG_000703	[S]	COG0759 Uncharacterized conserved protein|Rpr|RP351a
OG_000704	[OU]	COG0616 Periplasmic serine proteases (ClpP class)|Rco|RC0545
OG_000705	[R]	COG1752 Predicted esterase of the alpha-beta hydrolase superfamily|Rpr|RP534
OG_000706	[K]	COG1959 Predicted transcriptional regulator|Rco|RC0732
OG_000707	[O]	COG0760 Parvulin-like peptidyl-prolyl isomerase|Rco|RC0880
OG_000708	[S]	COG1729 Uncharacterized protein conserved in bacteria|Rco|RC0312
OG_000709	[T]	COG2200 FOG:EAL domain|Rco|RC0330_2
OG_000710	[T]	COG0271 Stress-induced morphogen (activity unknown)|Rco|RC0329
OG_000711	[D]	COG1192 ATPases involved in chromosome partitioning|Rco|RC0185
OG_000712	[C]	COG0355 F0F1-type ATP synthase, epsilon subunit (mitochondrial delta subunit)|Rco|RC1234
OG_000713	[O]	COG0760 Parvulin-like peptidyl-prolyl isomerase|Rco|RC1272
OG_000714	[P]	COG0053 Predicted Co/Zn/Cd cation transporters|Rco|RC1286
OG_000715	[L]	COG2927 DNA polymerase III, chi subunit|Rco|RC1346
OG_000716	[R]	COG0496 Predicted acid phosphatase|Atu|AGc3128
OG_000718	[L]	COG0338 Site-specific DNA methylase|Nos|all0061
OG_000720	[S]	COG1357 Uncharacterized low-complexity proteins|Syn|slr1819
OG_000721	[S]	COG3671 Predicted membrane protein|Rco|RC1232
OG_000722	[M]	COG3047 Outer membrane protein W|Rco|RC0105
OG_000723	[H]	COG0807 GTP cyclohydrolase II|Xfa|XF1992
OG_000724	[G]	COG1830 DhnA-type fructose-1,6-bisphosphate aldolase and related enzymes|Sty|STM2141
OG_000726	[S]	COG2975 Uncharacterized protein conserved in bacteria|Pae|PA3808
OG_000732	[O]	COG0760 Parvulin-like peptidyl-prolyl isomerase|Sme|SMc00234
OG_000735	[O]	COG0542 ATPases with chaperone activity, ATP-binding subunit|Ccr|CC2468
OG_000736	[M]	COG0845 Membrane-fusion protein|Vch|VC0628
OG_000737	[G]	COG0696 Phosphoglyceromutase|Cac|CAC0712
OG_000738	[U]	COG3704 Type IV secretory pathway, VirB6 components|Rpr|RP107
OG_000739	[U]	COG3704 Type IV secretory pathway, VirB6 components|Rpr|RP107
OG_000740	[L]	COG3298 Predicted 3'-5' exonuclease related to the exonuclease domain of PolB|Nme|NMB1417
OG_000741	[E]	COG1115 Na+/alanine symporter|Cpn|CPn0876
OG_000746	[R]	COG2070 Dioxygenases related to 2-nitropropane dioxygenase|jHp|jhp0710
OG_000747	[R]	COG0612 Predicted Zn-dependent peptidases|Mlo|mlr8256
OG_000749	[R]	COG0795 Predicted permeases|Rco|RC1199
OG_000750	[M]	COG1043 Acyl-[acyl carrier protein]--UDP-N-acetylglucosamine O-acyltransferase|Rco|RC0008
OG_000751	[M]	COG1044 UDP-3-O-[3-hydroxymyristoyl] glucosamine N-acyltransferase|Rco|RC0010
OG_000753	[R]	COG1286 Uncharacterized membrane protein, required for colicin V production|Rco|RC0044
OG_000755	[M]	COG1519 3-deoxy-D-manno-octulosonic-acid transferase|Rco|RC0118
OG_000756	[J]	COG0254 Ribosomal protein L31|Rco|RC0137
OG_000757	[U]	COG3704 Type IV secretory pathway, VirB6 components|Rpr|RP104
OG_000758	[U]	COG3704 Type IV secretory pathway, VirB6 components|Rco|RC0144
OG_000759	[U]	COG3704 Type IV secretory pathway, VirB6 components|Rco|RC0146_1
OG_000760	[U]	COG1314 Preprotein translocase subunit SecG|Rco|RC0109
OG_000762	[M]	COG2877 3-deoxy-D-manno-octulosonic acid (KDO) 8-phosphate synthase|Rco|RC0090
OG_000763	[C]	COG3202 ATP/ADP translocase|Rco|RC0081
OG_000766	[C]	COG3202 ATP/ADP translocase|Rco|RC1138
OG_000767	[S]	COG3494 Uncharacterized protein conserved in bacteria|Rco|RC1110
OG_000768	[M]	COG1663 Tetraacyldisaccharide-1-P 4'-kinase|Rco|RC1092
OG_000769	[M]	COG1560 Lauroyl/myristoyl acyltransferase|Rco|RC1091
OG_000770	[G]	COG1472 Beta-glucosidase-related glycosidases|Rco|RC1086
OG_000771	[GEPR]	COG0477 Permeases of the major facilitator superfamily|Rco|RC1048
OG_000772	[M]	COG1452 Organic solvent tolerance protein OstA|Rco|RC1024
OG_000774	[J]	COG0828 Ribosomal protein S21|Rco|RC0949
OG_000775	[P]	COG1218 3'-Phosphoadenosine 5'-phosphosulfate (PAPS) 3'-phosphatase|Rco|RC0400
OG_000777	[M]	COG0763 Lipid A disaccharide synthetase|Rco|RC0440
OG_000778	[S]	COG4765 Uncharacterized protein conserved in bacteria|Rco|RC0487
OG_000779	[R]	COG0679 Predicted permeases|Rco|RC0506
OG_000780	[GEPR]	COG0477 Permeases of the major facilitator superfamily|Rco|RC0512
OG_000781	[C]	COG3202 ATP/ADP translocase|Rco|RC0522
OG_000782	[M]	COG1212 CMP-2-keto-3-deoxyoctulosonic acid synthetase|Rco|RC0524
OG_000783	[P]	COG0672 High-affinity Fe2+/Pb2+ permease|Rco|RC0540
OG_000786	[L]	COG2887 RecB family exonuclease|Rco|RC0550_2
OG_000788	[T]	COG0642 Signal transduction histidine kinase|Rco|RC0592
OG_000789	[TK]	COG0745 Response regulators consisting of a CheY-like receiver domain and a winged-helix DNA-binding domain|Rco|RC0593
OG_000790	[S]	COG4395 Uncharacterized protein conserved in bacteria|Rco|RC0604
OG_000791	[M]	COG0794 Predicted sugar phosphate isomerase involved in capsule formation|Rco|RC0661_1
OG_000792	[C]	COG3202 ATP/ADP translocase|Rco|RC0666
OG_000793	[S]	COG1723 Uncharacterized conserved protein|Rco|RC0697
OG_000794	[GEPR]	COG0477 Permeases of the major facilitator superfamily|Rpr|RP475
OG_000795	[C]	COG3202 ATP/ADP translocase|Rco|RC0722
OG_000798	[S]	COG0779 Uncharacterized protein conserved in bacteria|Rco|RC0818
OG_000799	[S]	COG2001 Uncharacterized protein conserved in bacteria|Rco|RC0858
OG_000800	[S]	COG2847 Uncharacterized protein conserved in bacteria|Rco|RC0865
OG_000802	[M]	COG0793 Periplasmic protease|Rco|RC0310
OG_000805	[M]	COG0774 UDP-3-O-acyl-N-acetylglucosamine deacetylase|Rco|RC0339
OG_000806	[L]	COG0470 ATPase involved in DNA replication|Rco|RC0213
OG_000808	[M]	COG3660 Predicted nucleoside-diphosphate-sugar epimerase|Rco|RC0162
OG_000810	[U]	COG3451 Type IV secretory pathway, VirB4 components|Rco|RC1217
OG_000812	[M]	COG5009 Membrane carboxypeptidase/penicillin-binding protein|Rco|RC1245
OG_000815	[S]	COG1872 Uncharacterized conserved protein|Rco|RC1301
OG_000817	[I]	COG0671 Membrane-associated phospholipid phosphatase|Rco|RC1343
OG_000818	[R]	COG0795 Predicted permeases|Rco|RC1345
OG_000821	[L]	COG0792 Predicted endonuclease distantly related to archaeal Holliday junction resolvase|Tpa|TP0913
OG_000822	[L]	COG3893 Inactivated superfamily I helicase|Bme|BMEI2024_1
OG_000823	[K]	COG1758 DNA-directed RNA polymerase, subunit K/omega|Mlo|mlr7753
OG_000826	[S]	COG1520 FOG:WD40-like repeat|Ccr|CC1653
OG_000829	[H]	COG0801 7,8-dihydro-6-hydroxymethylpterin-pyrophosphokinase|Syn|slr1093
OG_000831	[MG]	COG0451 Nucleoside-diphosphate-sugar epimerases|Ccr|CC1055
OG_000832	[C]	COG0371 Glycerol dehydrogenase and related enzymes|Tma|TM0285
OG_000834	[GM]	COG1134 ABC-type polysaccharide/polyol phosphate transport system, ATPase component|Rco|RC0003
OG_000835	[C]	COG0711 F0F1-type ATP synthase, subunit b|Rco|RC0024
OG_000836	[S]	COG5336 Uncharacterized protein conserved in bacteria|Rco|RC0028
OG_000837	[K]	COG1678 Putative transcriptional regulator|Rco|RC0043
OG_000838	[R]	COG0780 Enzyme related to GTP cyclohydrolase I|Rco|RC0102_2
OG_000839	[C]	COG1282 NAD/NADP transhydrogenase beta subunit|Rco|RC0104
OG_000840	[S]	COG2121 Uncharacterized protein conserved in bacteria|Rco|RC0119
OG_000841	[M]	COG0787 Alanine racemase|Rpr|RP095
OG_000842	[U]	COG3704 Type IV secretory pathway, VirB6 components|Rco|RC0145
OG_000843	[L]	COG0188 Type IIA topoisomerase (DNA gyrase/topo II, topoisomerase IV), A subunit|Rco|RC0097
OG_000844	[R]	COG0603 Predicted PP-loop superfamily ATPase|Rpr|RP694
OG_000845	[J]	COG1670 Acetyltransferases, including N-acetylases of ribosomal proteins|Rco|RC1069
OG_000846	[J]	COG1841 Ribosomal protein L30/L7E|Rpr|RP641
OG_000847	[O]	COG0602 Organic radical activating enzymes|Rco|RC0933
OG_000848	[CP]	COG0651 Formate hydrogenlyase subunit 3/Multisubunit Na+/H+ antiporter, MnhD subunit|Rco|RC0378
OG_000849	[GEPR]	COG0477 Permeases of the major facilitator superfamily|Rco|RC0427
OG_000850	[R]	COG1559 Predicted periplasmic solute-binding protein|Rco|RC0442
OG_000851	[MG]	COG1086 Predicted nucleoside-diphosphate sugar epimerases|Rco|RC0457
OG_000852	[M]	COG0463 Glycosyltransferases involved in cell wall biogenesis|Rco|RC0461
OG_000853	[GEPR]	COG0477 Permeases of the major facilitator superfamily|Rco|RC0535
OG_000854	[R]	COG2071 Predicted glutamine amidotransferases|Rpr|RP404
OG_000855	[M]	COG0438 Glycosyltransferase|Rco|RC0575
OG_000857	[L]	COG0742 N6-adenine-specific methylase|Rco|RC0809
OG_000859	[J]	COG1187 16S rRNA uridine-516 pseudouridylate synthase and related pseudouridylate synthases|Rco|RC0807
OG_000860	[J]	COG1189 Predicted rRNA methylase|Rco|RC0822
OG_000861	[S]	COG5462 Predicted secreted (periplasmic) protein|Rco|RC0856
OG_000862	[K]	COG1758 DNA-directed RNA polymerase, subunit K/omega|Rco|RC0882
OG_000864	[L]	COG0187 Type IIA topoisomerase (DNA gyrase/topo II, topoisomerase IV), B subunit|Rco|RC0309
OG_000865	[V]	COG1566 Multidrug resistance efflux pump|Rco|RC0327
OG_000867	[L]	COG0497 ATPase involved in DNA repair|Rco|RC0229
OG_000868	[H]	COG0635 Coproporphyrinogen III oxidase and related Fe-S oxidoreductases|Rco|RC0219
OG_000869	[GEPR]	COG0477 Permeases of the major facilitator superfamily|Rco|RC0200
OG_000871	[S]	COG4374 Uncharacterized protein conserved in bacteria|Rco|RC0510
OG_000872	[P]	COG0861 Membrane protein TerC, possibly involved in tellurium resistance|Rco|RC1219
OG_000873	[C]	COG3288 NAD/NADP transhydrogenase alpha subunit|Rco|RC1333
OG_000874	[P]	COG3004 Na+/H+ antiporter|Rco|RC1355
OG_000875	[P]	COG1230 Co/Zn/Cd efflux system component|Ype|YPO1129
OG_000877	[H]	COG0157 Nicotinate-nucleotide pyrophosphorylase|Ccr|CC2915
OG_000878	[H]	COG0379 Quinolinate synthase|Nos|all4673
OG_000881	[E]	COG0174 Glutamine synthetase|Bme|BMEI0979
OG_000885	[K]	COG1327 Predicted transcriptional regulator, consists of a Zn-ribbon and ATP-cone domains|Ccr|CC1358
OG_000886	[IQR]	COG1028 Dehydrogenases with different specificities (related to short-chain alcohol dehydrogenases)|Ccr|CC0417
OG_000889	[H]	COG0156 7-keto-8-aminopelargonate synthetase and related enzymes|Ccr|CC1576
OG_000890	[E]	COG0128 5-enolpyruvylshikimate-3-phosphate synthase|Pae|PA3164_2
OG_000891	[H]	COG0351 Hydroxymethylpyrimidine/phosphomethylpyrimidine kinase|Ccr|CC3223
OG_000892	[T]	COG2202 FOG:PAS/PAC domain|Bme|BMEI2027_1
OG_000893	[H]	COG0352 Thiamine monophosphate synthase|Ype|YPO3740
OG_000895	[H]	COG0171 NAD synthase|Bme|BMEI0969_2
OG_000896	[G]	COG1593 TRAP-type C4-dicarboxylate transport system, large permease component|Sme|SMa0151
OG_000897	[H]	COG1057 Nicotinic acid mononucleotide adenylyltransferase|Atu|AGc5040
OG_000899	[H]	COG0611 Thiamine monophosphate kinase|Ype|YPO3180
OG_000901	[S]	COG3737 Uncharacterized conserved protein|Atu|AGc2875
OG_000902	[CP]	COG0651 Formate hydrogenlyase subunit 3/Multisubunit Na+/H+ antiporter, MnhD subunit|Sme|SMa1538
OG_000905	[H]	COG0502 Biotin synthase and related enzymes|Pae|PA0500
OG_000908	[H]	COG2022 Uncharacterized enzyme of thiazole biosynthesis|Rso|RSc0109
OG_000909	[U]	COG3451 Type IV secretory pathway, VirB4 components|Rco|RC0141
OG_000911	[H]	COG0476 Dinucleotide-utilizing enzymes involved in molybdopterin and thiamine biosynthesis family 2|Afu|AF0553
OG_000912	[R]	COG1546 Uncharacterized protein (competence- and mitomycin-induced)|Bme|BMEI0862
OG_000914	[GM]	COG1682 ABC-type polysaccharide/polyol phosphate export systems, permease component|Rco|RC0004
OG_000917	[M]	COG0668 Small-conductance mechanosensitive channel|Rco|RC0073
OG_000918	[L]	COG0776 Bacterial nucleoid DNA-binding protein|Rco|RC1088
OG_000922	[J]	COG0809 S-adenosylmethionine:tRNA-ribosyltransferase-isomerase (queuine synthetase)|Rco|RC0283
OG_000924	[M]	COG0463 Glycosyltransferases involved in cell wall biogenesis|Rco|RC0292
OG_000925	[J]	COG0594 RNase P protein component|Rco|RC0937
OG_000926	[P]	COG0607 Rhodanese-related sulfurtransferase|Rco|RC0915
OG_000929	[M]	COG1091 dTDP-4-dehydrorhamnose reductase|Rco|RC0456
OG_000930	[M]	COG0381 UDP-N-acetylglucosamine 2-epimerase|Rco|RC0458
OG_000931	[M]	COG0845 Membrane-fusion protein|Rco|RC0462
OG_000934	[M]	COG3307 Lipid A core - O-antigen ligase and related enzymes|Rco|RC0486
OG_000935	[R]	COG5307 SEC7 domain proteins|Rpr|RP374
OG_000938	[M]	COG0463 Glycosyltransferases involved in cell wall biogenesis|Rco|RC0623
OG_000940	[S]	COG5375 Uncharacterized protein conserved in bacteria|Rco|RC0660
OG_000942	[S]	COG5346 Predicted membrane protein|Rco|RC0766
OG_000943	[C]	COG1304 L-lactate dehydrogenase (FMN-dependent) and related alpha-hydroxy acid dehydrogenases|Rco|RC0744
OG_000944	[M]	COG0741 Soluble lytic murein transglycosylase and related regulatory proteins (some contain LysM/invasin domains)|Rco|RC0686
OG_000946	[N]	COG5622 Protein required for attachment to host cells|Rpr|RP470
OG_000951	[S]	COG3827 Uncharacterized protein conserved in bacteria|Rco|RC0307
OG_000952	[R]	COG0666 FOG:Ankyrin repeat|Rco|RC0308_2
OG_000953	[O]	COG0071 Molecular chaperone (small heat shock protein)|Rco|RC0363
OG_000959	[T]	COG0589 Universal stress protein UspA and related nucleotide-binding proteins|Rco|RC0258
OG_000961	[H]	COG0720 6-pyruvoyl-tetrahydropterin synthase|Rco|RC0225
OG_000962	[J]	COG0565 rRNA methylase|Rco|RC0160
OG_000965	[GEPR]	COG0477 Permeases of the major facilitator superfamily|Rco|RC1170
OG_000967	[K]	COG1396 Predicted transcriptional regulators|Rco|RC1195
OG_000968	[GEPR]	COG0477 Permeases of the major facilitator superfamily|Rco|RC1214
OG_000970	[QR]	COG0500 SAM-dependent methyltransferases|Rco|RC1221_1
OG_000971	[M]	COG0472 UDP-N-acetylmuramyl pentapeptide phosphotransferase/UDP-N-acetylglucosamine-1-phosphate transferase|Rco|RC1279
OG_000972	[M]	COG3637 Opacity protein and related surface antigens|Rco|RC1281
OG_000973	[M]	COG3637 Opacity protein and related surface antigens|Rco|RC1282
OG_000974	[M]	COG4520 Surface antigen|Rco|RC1287
OG_000975	[S]	COG1636 Uncharacterized protein conserved in bacteria|Rco|RC1320
OG_000978	[I]	COG0170 Dolichol kinase|Rco|RC1331
OG_000979	[C]	COG3288 NAD/NADP transhydrogenase alpha subunit|Rco|RC1334
OG_000980	[Q]	COG3155 Uncharacterized protein involved in an early stage of isoprenoid biosynthesis|Pae|PA5245
OG_000983	[R]	COG0666 FOG:Ankyrin repeat|Tpa|TP0835
OG_000985	[E]	COG1505 Serine proteases of the peptidase family S9A|Rco|RC0218
OG_000991	[E]	COG1115 Na+/alanine symporter|Dra|DRB0133
OG_000992	[H]	COG0161 Adenosylmethionine-8-amino-7-oxononanoate aminotransferase|Sty|STM0793
OG_000996	[P]	COG0168 Trk-type K+ transport systems, membrane components|Atu|AGc2223
OG_000997	[H]	COG0132 Dethiobiotin synthetase|Ccr|CC1575
OG_001000	[R]	COG0457 FOG:TPR repeat|Nos|all3773_2
OG_001004	[I]	COG1398 Fatty-acid desaturase|Rco|RC0062_1
OG_001005	[M]	COG0739 Membrane proteins related to metalloendopeptidases|Rco|RC1093
OG_001006	[GEPR]	COG0477 Permeases of the major facilitator superfamily|Rco|RC1019
OG_001007	[M]	COG1215 Glycosyltransferases, probably involved in cell wall biogenesis|Bme|BMEI1626
OG_001008	[R]	COG2194 Predicted membrane-associated, metal-dependent hydrolase|Rco|RC0454
OG_001009	[M]	COG2982 Uncharacterized protein involved in outer membrane biogenesis|Rco|RC0472
OG_001013	[S]	COG4285 Uncharacterized conserved protein|Rco|RC0781
OG_001014	[QR]	COG0500 SAM-dependent methyltransferases|Rco|RC0760
OG_001015	[L]	COG0776 Bacterial nucleoid DNA-binding protein|Rpr|RP524
OG_001018	[P]	COG2212 Multisubunit Na+/H+ antiporter, MnhF subunit|Rpr|RP561a
OG_001020	[O]	COG5265 ABC-type transport system involved in Fe-S cluster assembly, permease and ATPase components|Rpr|RP205
OG_001021	[O]	COG0265 Trypsin-like serine proteases, typically periplasmic, contain C-terminal PDZ domain|Rco|RC0234
OG_001023	[S]	COG3027 Uncharacterized protein conserved in bacteria|Rco|RC1171
OG_001024	[S]	COG1426 Uncharacterized protein conserved in bacteria|Rco|RC1173
OG_001025	[R]	COG0488 ATPase components of ABC transporters with duplicated ATPase domains|Rco|RC1187
OG_001026	[P]	COG0783 DNA-binding ferritin-like protein (oxidative damage protectant)|Rpr|RP806
OG_001027	[S]	COG1434 Uncharacterized conserved protein|Rco|RC1356
OG_001028	[IQR]	COG1028 Dehydrogenases with different specificities (related to short-chain alcohol dehydrogenases)|Rco|RC1364
OG_001030	[P]	COG2111 Multisubunit Na+/H+ antiporter, MnhB subunit|Rpr|RP267_2
OG_001031	[O]	COG0330 Membrane protease subunits, stomatin/prohibitin homologs|Cgl|Cgl2775
OG_001032	[R]	COG1708 Predicted nucleotidyltransferases|Sme|SMb20835
OG_001037	[I]	COG2057 Acyl CoA:acetate/3-ketoacid CoA transferase, beta subunit|Rco|RC0906
OG_001038	[L]	COG0350 Methylated DNA-protein cysteine methyltransferase|Ccr|CC0709_2
OG_001041	[S]	COG2835 Uncharacterized conserved protein|Sme|SMc03803
OG_001042	[K]	COG1521 Putative transcriptional regulator, homolog of Bvg accessory factor|Ccr|CC1935
OG_001045	[R]	COG4666 TRAP-type uncharacterized transport system, fused permease components|Vch|VC0429
OG_001046	[OC]	COG0526 Thiol-disulfide isomerase and thioredoxins|Vch|VC2051
OG_001049	[R]	COG0457 FOG:TPR repeat|Rco|RC1082
OG_001053	[P]	COG0598 Mg2+ and Co2+ transporters|Rco|RC0943
OG_001056	[R]	COG4797 Predicted regulatory domain of a methyltransferase|Rco|RC0031_2
OG_001057	[H]	COG0262 Dihydrofolate reductase|Rco|RC0034
OG_001058	[I]	COG3243 Poly(3-hydroxyalkanoate) synthetase|Rpr|RP738
OG_001059	[TK]	COG0317 Guanosine polyphosphate pyrophosphohydrolases/synthetases|Hin|HI0334
OG_001063	[R]	COG5342 Invasion protein B, involved in pathogenesis|Rco|RC0967
OG_001066	[R]	COG4120 ABC-type uncharacterized transport system, permease component|Rco|RC0499
OG_001069	[R]	COG1279 Lysine efflux permease|Rco|RC0717
OG_001074	[S]	COG2155 Uncharacterized conserved protein|Rpr|RP169
OG_001076	[R]	COG1159 GTPase|Rco|RC0158
OG_001078	[R]	COG1881 Phospholipid-binding protein|Rco|RC1288
OG_001079	[S]	COG4391 Uncharacterized protein conserved in bacteria|Rco|RC1362
OG_001081	[H]	COG0452 Phosphopantothenoylcysteine synthetase/decarboxylase|Ccr|CC3712
OG_001084	[TK]	COG0317 Guanosine polyphosphate pyrophosphohydrolases/synthetases|Rco|RC0374
OG_001085	[L]	COG3344 Retron-type reverse transcriptase|Mac|MA3645
OG_001086	[L]	COG0863 DNA modification methylase|Rso|RSc0845_2
OG_001089	[R]	COG0457 FOG:TPR repeat|Mac|MA1613
OG_001091	[L]	COG3335 Transposase and inactivated derivatives|Sme|SMc03312
OG_001092	[I]	COG1024 Enoyl-CoA hydratase/carnithine racemase|Mlo|mlr8461
OG_001093	[QR]	COG0500 SAM-dependent methyltransferases|Vch|VC1114
OG_001094	[E]	COG0078 Ornithine carbamoyltransferase|Mlo|mlr5647
OG_001095	[H]	COG0422 Thiamine biosynthesis protein ThiC|Bsu|BS_thiA
OG_001096	[G]	COG0063 Predicted sugar kinase|Atu|AGc3249_2
OG_001098	[OC]	COG4232 Thiol:disulfide interchange protein|Ccr|CC0217_2
OG_001099	[S]	COG2947 Uncharacterized conserved protein|Bme|BMEI0172
OG_001102	[L]	COG3547 Transposase and inactivated derivatives|Nos|alr3636
OG_001103	[P]	COG2076 Membrane transporters of cations and cationic drugs|Atu|AGc4218
OG_001106	[L]	COG0270 Site-specific DNA methylase|Nme|NMB1033
OG_001107	[IQR]	COG1028 Dehydrogenases with different specificities (related to short-chain alcohol dehydrogenases)|Rco|RC0054
OG_001108	[I]	COG0183 Acetyl-CoA acetyltransferase|Rpr|RP737
OG_001109	[I]	COG4553 Poly-beta-hydroxyalkanoate depolymerase|Rpr|RP681
OG_001111	[D]	COG4118 Antitoxin of toxin-antitoxin stability system|Rco|RC1013
OG_001113	[GEPR]	COG0477 Permeases of the major facilitator superfamily|Rpr|RP603
OG_001115	[R]	COG1487 Predicted nucleic acid-binding protein, contains PIN domain|Rco|RC0379
OG_001117	[S]	COG4115 Uncharacterized protein conserved in bacteria|Rco|RC0291
OG_001119	[R]	COG2984 ABC-type uncharacterized transport system, periplasmic component|Rco|RC0498
OG_001122	[J]	COG0242 N-formylmethionyl-tRNA deformylase|Rco|RC0674
OG_001124	[S]	COG3022 Uncharacterized protein conserved in bacteria|Rco|RC0754
OG_001125	[M]	COG1442 Lipopolysaccharide biosynthesis proteins, LPS:glycosyltransferases|Rpr|RP476
OG_001126	[R]	COG2373 Large extracellular alpha-helical protein|Rco|RC0835
OG_001127	[D]	COG2161 Antitoxin of toxin-antitoxin stability system|Rco|RC0290
OG_001136	[R]	COG5525 Bacteriophage tail assembly protein|Rso|RSc0853
OG_001137	[R]	COG3943 Virulence protein|Sty|STM3755
OG_001139	[TK]	COG0317 Guanosine polyphosphate pyrophosphohydrolases/synthetases|Rco|RC0426
OG_001141	[T]	COG2200 FOG:EAL domain|Rco|RC0330_2
OG_001147	[J]	COG0242 N-formylmethionyl-tRNA deformylase|Sme|SMc01101
OG_001154	[E]	COG0665 Glycine/D-amino acid oxidases (deaminating)|Rso|RSc0112
OG_001162	[H]	COG5424 Pyrroloquinoline quinone (Coenzyme PQQ) biosynthesis protein C|Rco|RC0033
OG_001163	[R]	COG1999 Uncharacterized protein SCO1/SenC/PrrC, involved in biogenesis of respiratory and photosynthetic systems|Rco|RC0042
OG_001168	[R]	COG2961 Protein involved in catabolism of external DNA|Rco|RC1094
OG_001169	[K]	COG0789 Predicted transcriptional regulators|Rco|RC1087
OG_001170	[S]	COG1598 Uncharacterized conserved protein|Rco|RC1071_1
OG_001171	[S]	COG5528 Predicted integral membrane protein|Sme|SMb20414
OG_001172	[S]	COG4095 Uncharacterized conserved protein|Rco|RC1029
OG_001173	[R]	COG4574 Serine protease inhibitor ecotin|Ecs|ECs3098
OG_001174	[S]	COG5304 Uncharacterized protein conserved in bacteria|Rco|RC0825
OG_001177	[R]	COG1451 Predicted metal-dependent hydrolase|Rco|RC0404
OG_001178	[R]	COG3975 Predicted protease with the C-terminal PDZ domain|Rco|RC0445
OG_001185	[NU]	COG3121 P pilus assembly protein, chaperone PapD|Rco|RC0639
OG_001187	[V]	COG1619 Uncharacterized proteins, homologs of microcin C7 resistance protein MccF|Rco|RC0705
OG_001191	[M]	COG4953 Membrane carboxypeptidase/penicillin-binding protein PbpC|Rco|RC0249
OG_001192	[V]	COG2602 Beta-lactamase class D|Rso|RSp0030
OG_001193	[I]	COG3243 Poly(3-hydroxyalkanoate) synthetase|Rpr|RP820
OG_001199	[S]	COG3177 Uncharacterized conserved protein|Rco|RC0529
OG_001200	[M]	COG0449 Glucosamine 6-phosphate synthetase, contains amidotransferase and phosphosugar isomerase domains|Bme|BMEII0685
OG_001201	[E]	COG0626 Cystathionine beta-lyases/cystathionine gamma-synthases|Mlo|mll8145
OG_001202	[TK]	COG0745 Response regulators consisting of a CheY-like receiver domain and a winged-helix DNA-binding domain|Rco|RC0063
OG_001203	[R]	COG1101 ABC-type uncharacterized transport system, ATPase component|Rco|RC0500
OG_001205	[R]	COG5628 Predicted acetyltransferase|Rco|RC0743
OG_001206	[S]	COG5510 Predicted small secreted protein|Rco|RC1154
OG_001207	[R]	COG3772 Phage-related lysozyme (muraminidase)|Rco|RC1298
OG_001214	[R]	COG0666 FOG:Ankyrin repeat|Spo|SPAPB1E7.05_2
OG_001217	[R]	COG4540 Phage P2 baseplate assembly protein gpV|Xfa|XF0719
OG_001219	[R]	COG5511 Bacteriophage capsid protein|Rso|RSc0857
OG_001222	[S]	COG5464 Uncharacterized conserved protein|Sty|STM3508
OG_001223	[L]	COG0338 Site-specific DNA methylase|Nos|all0061
OG_001228	[L]	COG2827 Predicted endonuclease containing a URI domain|Sme|SMc00344
OG_001235	[R]	COG1752 Predicted esterase of the alpha-beta hydrolase superfamily|Mtu|Rv2037c
OG_001236	[C]	COG0280 Phosphotransacetylase|Rpr|RP109
OG_001237	[J]	COG0242 N-formylmethionyl-tRNA deformylase|Rco|RC0080
OG_001238	[QR]	COG0500 SAM-dependent methyltransferases|Rco|RC0078
OG_001241	[S]	COG2958 Uncharacterized protein conserved in bacteria|Rso|RSc0886
OG_001245	[R]	COG3093 Plasmid maintenance system antidote protein|Cgl|Cgl1005
OG_001246	[F]	COG1051 ADP-ribose pyrophosphatase|Rco|RC0525
OG_001248	[V]	COG0841 Cation/multidrug efflux pump|Mlo|mll5779
OG_001250	[S]	COG5430 Uncharacterized secreted protein|Rco|RC0646
OG_001254	[K]	COG1959 Predicted transcriptional regulator|Rco|RC0821
OG_001255	[L]	COG4912 Predicted DNA alkylation repair enzyme|Rco|RC0866
OG_001256	[V]	COG0610 Type I site-specific restriction-modification system, R (restriction) subunit and related helicases|Rco|RC0873
OG_001258	[H]	COG2154 Pterin-4a-carbinolamine dehydratase|Vch|VCA0827
OG_001260	[R]	COG4572 Putative cation transport regulator|Ecs|ECs1722
OG_001261	[V]	COG3510 Cephalosporin hydroxylase|Mlo|mlr2452
OG_001263	[S]	COG5508 Uncharacterized conserved small protein|Rpr|RP167
OG_001265	[LR]	COG0494 NTP pyrophosphohydrolases including oxidative damage repair enzymes|Rco|RC1139
OG_001267	[S]	COG1738 Uncharacterized conserved protein|Tma|TM0792
OG_001269	[MU]	COG1538 Outer membrane protein|Rco|RC0573
OG_001273	[KR]	COG0454 Histone acetyltransferase HPA2 and related acetyltransferases|Rco|RC0741
OG_001274	[R]	COG1487 Predicted nucleic acid-binding protein, contains PIN domain|Rco|RC1318
OG_001279	[H]	COG0452 Phosphopantothenoylcysteine synthetase/decarboxylase|Ccr|CC3712
OG_001281	[V]	COG0286 Type I restriction-modification system methyltransferase subunit|Mth|MTH942
OG_001282	[L]	COG1484 DNA replication protein|Rso|RSp0953
OG_001283	[L]	COG2827 Predicted endonuclease containing a URI domain|Nme|NMB0047
OG_001284	[GEPR]	COG0477 Permeases of the major facilitator superfamily|Rco|RC0427
OG_001286	[L]	COG1961 Site-specific recombinases, DNA invertase Pin homologs|Rso|RSc0891
OG_001287	[R]	COG3948 Phage-related baseplate assembly protein|Pae|PA0618
OG_001298	[E]	COG0165 Argininosuccinate lyase|Mlo|mlr3506
OG_001301	[E]	COG0137 Argininosuccinate synthase|Pae|PA3525
OG_001302	[E]	COG1364 N-acetylglutamate synthase (N-acetylornithine aminotransferase)|Bme|BMEI0124
OG_001303	[E]	COG0019 Diaminopimelate decarboxylase|Mlo|mlr3508
OG_001304	[E]	COG0002 Acetylglutamate semialdehyde dehydrogenase|Tma|TM1782
OG_001310	[L]	COG3547 Transposase and inactivated derivatives|Nos|alr3636
OG_001312	[P]	COG0004 Ammonia permease|Syn|sll0537
OG_001318	[C]	COG0282 Acetate kinase|Rpr|RP110
OG_001323	[R]	COG0655 Multimeric flavodoxin WrbA|Rso|RSc2207
OG_001324	[R]	COG0666 FOG:Ankyrin repeat|Pya|PAE1861
OG_001325	[K]	COG3070 Regulator of competence-specific genes|Rco|RC0963
OG_001329	[L]	COG1533 DNA repair photolyase|Rco|RC0470
OG_001330	[MI]	COG0615 Cytidylyltransferase|Rco|RC0556
OG_001335	[M]	COG2173 D-alanyl-D-alanine dipeptidase|Sty|STM1599
OG_001337	[R]	COG2220 Predicted Zn-dependent hydrolases of the beta-lactamase fold|Atu|AGc4888
OG_001338	[R]	COG2220 Predicted Zn-dependent hydrolases of the beta-lactamase fold|Mlo|mlr4314
OG_001340	[L]	COG3077 DNA-damage-inducible protein J|Rco|RC1344
OG_001342	[R]	COG1694 Predicted pyrophosphatase|Rco|RC0788
OG_001343	[V]	COG3023 Negative regulator of beta-lactamase expression|Rco|RC0497
OG_001346	[P]	COG2193 Bacterioferritin (cytochrome b1)|Vch|VC0365
OG_001347	[T]	COG2337 Growth inhibitor|Rco|RC0006
OG_001348	[S]	COG3755 Uncharacterized protein conserved in bacteria|Sty|STM1123
OG_001351	[R]	COG5611 Predicted nucleic-acid-binding protein, contains PIN domain|Rco|RC0600
OG_001353	[GEPR]	COG0477 Permeases of the major facilitator superfamily|Rco|RC0427
OG_001354	[K]	COG2944 Predicted transcriptional regulator|Rco|RC1223
OG_001355	[NU]	COG2805 Tfp pilus assembly protein, pilus retraction ATPase PilT|Dra|DR1963
OG_001357	[O]	COG0071 Molecular chaperone (small heat shock protein)|Spo|SPBC3E7.02c
OG_001360	[R]	COG0666 FOG:Ankyrin repeat|Nos|alr7243_1
OG_001361	[R]	COG0666 FOG:Ankyrin repeat|Fnu|FN0178
OG_001363	[L]	COG0358 DNA primase (bacterial type)|Rso|RSc0839_1
OG_001366	[S]	COG5464 Uncharacterized conserved protein|Eco|yhgA
OG_001375	[R]	COG0457 FOG:TPR repeat|Mac|MA1362
OG_001378	[L]	COG4584 Transposase and inactivated derivatives|Rso|RSp0451
OG_001379	[L]	COG4584 Transposase and inactivated derivatives|Rso|RSp0952
OG_001383	[L]	COG3316 Transposase and inactivated derivatives|Bme|BMEI0200
OG_001386	[R]	COG1373 Predicted ATPase (AAA+ superfamily)|MtC|MT0627
OG_001391	[R]	COG3173 Predicted aminoglycoside phosphotransferase|Rco|RC0947
OG_001392	[R]	COG0488 ATPase components of ABC transporters with duplicated ATPase domains|Ecs|ECs0897
OG_001395	[M]	COG0845 Membrane-fusion protein|Eco|yegM
OG_001396	[S]	COG5430 Uncharacterized secreted protein|Rco|RC0638
OG_001407	[S]	COG3177 Uncharacterized conserved protein|Mlo|mlr2757
OG_001409	[V]	COG1680 Beta-lactamase class C and other penicillin binding proteins|Xfa|XF1621
OG_001410	[D]	COG2161 Antitoxin of toxin-antitoxin stability system|Vch|VCA0477
OG_001416	[S]	COG5464 Uncharacterized conserved protein|Rco|RC0439
OG_001423	[G]	COG4421 Capsular polysaccharide biosynthesis protein|Rco|RC0281
OG_001426	[L]	COG0415 Deoxyribodipyrimidine photolyase|Nos|alr2725
OG_001428	[E]	COG0345 Pyrroline-5-carboxylate reductase|Bme|BMEII0509
OG_001430	[R]	COG0220 Predicted S-adenosylmethionine-dependent methyltransferase|Rco|RC1314_2
OG_001433	[NU]	COG3188 P pilus assembly protein, porin PapC|Rco|RC0641
OG_001434	[L]	COG1112 Superfamily I DNA and RNA helicases and helicase subunits|Rco|RC1126
OG_001436	[S]	COG5464 Uncharacterized conserved protein|Sty|PSLT051
OG_001439	[R]	COG0666 FOG:Ankyrin repeat|Tpa|TP0835
OG_001440	[R]	COG3628 Phage baseplate assembly protein W|Rso|RSc1924
OG_001443	[MG]	COG0451 Nucleoside-diphosphate-sugar epimerases|Pho|PH1742
OG_001452	[R]	COG0666 FOG:Ankyrin repeat|Nos|all2748
OG_001454	[TK]	COG0317 Guanosine polyphosphate pyrophosphohydrolases/synthetases|Rco|RC0426
OG_001458	[M]	COG0399 Predicted pyridoxal phosphate-dependent enzyme apparently involved in regulation of cell wall biogenesis|Cac|CAC2178
OG_001461	[C]	COG1062 Zn-dependent alcohol dehydrogenases, class III|Pae|PA3629
OG_001475	[GEPR]	COG0477 Permeases of the major facilitator superfamily|Rpr|RP852
OG_001522	[R]	COG0666 FOG:Ankyrin repeat|Atu|AGc3306
OG_001523	[R]	COG0666 FOG:Ankyrin repeat|Nos|all2748
OG_001524	[L]	COG3547 Transposase and inactivated derivatives|Nos|alr3636
OG_001525	[L]	COG3547 Transposase and inactivated derivatives|Nos|alr3636
OG_001533	[L]	COG0338 Site-specific DNA methylase|Rco|RC0690
OG_001538	[R]	COG0666 FOG:Ankyrin repeat|Rpr|RP714
OG_001544	[D]	COG4118 Antitoxin of toxin-antitoxin stability system|Rco|RC0676
OG_001548	[R]	COG0666 FOG:Ankyrin repeat|Nos|all2748
OG_001549	[GEPR]	COG0477 Permeases of the major facilitator superfamily|Rco|RC1178
OG_001557	[QR]	COG0500 SAM-dependent methyltransferases|Rpr|RP335
OG_001558	[G]	COG0726 Predicted xylanase/chitin deacetylase|Lla|L81453_2
OG_001569	[R]	COG0110 Acetyltransferase (isoleucine patch superfamily)|Rco|RC0554
OG_001578	[V]	COG0732 Restriction endonuclease S subunits|Rco|RC1348
OG_001579	[D]	COG2161 Antitoxin of toxin-antitoxin stability system|Rco|RC0121
OG_001584	[E]	COG1305 Transglutaminase-like enzymes, putative cysteine proteases|Pae|PA2044
OG_001585	[M]	COG3264 Small-conductance mechanosensitive channel|Sme|SMc04176
OG_001588	[EH]	COG0059 Ketol-acid reductoisomerase|MtC|MT3081
OG_001589	[H]	COG0414 Panthothenate synthetase|Ccr|CC2166
OG_001590	[G]	COG1109 Phosphomannomutase|Mlo|mll3879
OG_001591	[H]	COG0413 Ketopantoate hydroxymethyltransferase|Bme|BMEI1592
OG_001597	[L]	COG1961 Site-specific recombinases, DNA invertase Pin homologs|Sme|SMc02287
OG_001604	[KL]	COG0553 Superfamily II DNA/RNA helicases, SNF2 family|Nos|alr4398
OG_001605	[M]	COG0438 Glycosyltransferase|Sme|SMb21311
OG_001608	[L]	COG2003 DNA repair proteins|Nme|NMB1038
OG_001609	[L]	COG1961 Site-specific recombinases, DNA invertase Pin homologs|Bsu|BS_spoIVCA
OG_001611	[L]	COG0582 Integrase|Xfa|XF0631
OG_001622	[TK]	COG0317 Guanosine polyphosphate pyrophosphohydrolases/synthetases|Rco|RC0426
OG_001624	[R]	COG0457 FOG:TPR repeat|Mth|MTH83
OG_001626	[L]	COG0582 Integrase|Ecs|ECs5253
OG_001637	[IQ]	COG0318 Acyl-CoA synthetases (AMP-forming)/AMP-acid ligases II|Pae|PA4198
OG_001640	[L]	COG2801 Transposase and inactivated derivatives|Ecs|ECs1311
OG_001642	[IQR]	COG1028 Dehydrogenases with different specificities (related to short-chain alcohol dehydrogenases)|Aae|aq_1716
OG_001659	[R]	COG3498 Phage tail tube protein FII|Pae|PA0623
OG_001660	[S]	COG5283 Phage-related tail protein|Xfa|XF0730
OG_001665	[R]	COG0666 FOG:Ankyrin repeat|Nos|all2748
OG_001669	[Q]	COG4664 TRAP-type mannitol/chloroaromatic compound transport system, large permease component|Vch|VC1275
OG_001691	[S]	COG2350 Uncharacterized protein conserved in bacteria|Cac|CAP0038
OG_001692	[V]	COG0841 Cation/multidrug efflux pump|Rco|RC0567
OG_001693	[V]	COG0841 Cation/multidrug efflux pump|Rco|RC0568
OG_001707	[R]	COG0666 FOG:Ankyrin repeat|Nos|all2748
OG_001709	[GEPR]	COG0477 Permeases of the major facilitator superfamily|Cje|Cj0250c
OG_001764	[R]	COG0488 ATPase components of ABC transporters with duplicated ATPase domains|Rco|RC0414
OG_001770	[M]	COG3306 Glycosyltransferase involved in LPS biosynthesis|Rco|RC1060
OG_001771	[S]	COG1565 Uncharacterized conserved protein|Rco|RC0071
OG_001780	[M]	COG0845 Membrane-fusion protein|Rco|RC0571
OG_001787	[S]	COG3708 Uncharacterized protein conserved in bacteria|Bha|BH0670
OG_001788	[V]	COG3570 Streptomycin 6-kinase|Sme|SMc01228
OG_001790	[E]	COG3104 Dipeptide/tripeptide permease|Sty|STM1452
OG_001823	[R]	COG0488 ATPase components of ABC transporters with duplicated ATPase domains|Pae|PA1964
OG_001824	[O]	COG0652 Peptidyl-prolyl cis-trans isomerase (rotamase) - cyclophilin family|Spo|SPBC28F2.03
OG_001826	[QR]	COG0500 SAM-dependent methyltransferases|MtC|MT0861
OG_001827	[M]	COG0668 Small-conductance mechanosensitive channel|Ecs|ECs1912
OG_001830	[R]	COG5004 P2-like prophage tail protein X|Sty|STM2717
OG_001831	[R]	COG3500 Phage protein D|Xfa|XF2479
OG_001842	[L]	COG3328 Transposase and inactivated derivatives|Ype|YPO3875
OG_001843	[T]	COG2337 Growth inhibitor|Lin|lin0887
OG_001846	[K]	COG1396 Predicted transcriptional regulators|Sme|SMc00089
OG_001847	[L]	COG0847 DNA polymerase III, epsilon subunit and related 3'-5' exonucleases|Atu|AGl3437
OG_001848	[O]	COG0071 Molecular chaperone (small heat shock protein)|Rco|RC0363
OG_001849	[L]	COG3547 Transposase and inactivated derivatives|Mlo|mlr9042
OG_001856	[M]	COG1207 N-acetylglucosamine-1-phosphate uridyltransferase (contains nucleotidyltransferase and I-patch acetyltransferase domains)|Atu|AGc3287
OG_001859	[E]	COG2008 Threonine aldolase|Tma|TM1744
OG_001860	[E]	COG2008 Threonine aldolase|Tma|TM1744
OG_001865	[R]	COG0457 FOG:TPR repeat|Fnu|FN1787
OG_001867	[R]	COG0666 FOG:Ankyrin repeat|Nos|all2748
OG_001868	[R]	COG0666 FOG:Ankyrin repeat|Tpa|TP0835
OG_001871	[TK]	COG0317 Guanosine polyphosphate pyrophosphohydrolases/synthetases|Rco|RC0426
OG_001872	[R]	COG0666 FOG:Ankyrin repeat|Nos|all2748
OG_001877	[R]	COG0666 FOG:Ankyrin repeat|Nos|alr7243_1
OG_001880	[TK]	COG0317 Guanosine polyphosphate pyrophosphohydrolases/synthetases|Ccr|CC1553
OG_001881	[M]	COG1087 UDP-glucose 4-epimerase|Cje|Cj1131c
OG_001882	[IQR]	COG1028 Dehydrogenases with different specificities (related to short-chain alcohol dehydrogenases)|Atu|AGl807
OG_001886	[R]	COG0491 Zn-dependent hydrolases, including glyoxylases|Syn|slr1259
OG_001888	[EG]	COG0129 Dihydroxyacid dehydratase/phosphogluconate dehydratase|Bme|BMEII0356
OG_001891	[S]	COG5352 Uncharacterized protein conserved in bacteria|Sme|SMc02139
OG_001892	[C]	COG1012 NAD-dependent aldehyde dehydrogenases|Atu|AGc351
OG_001893	[O]	COG0625 Glutathione S-transferase|Vch|VCA0584
OG_001894	[K]	COG0583 Transcriptional regulator|Mlo|mll2551
OG_001896	[P]	COG2072 Predicted flavoprotein involved in K+ transport|Ccr|CC1818
OG_001897	[S]	COG1357 Uncharacterized low-complexity proteins|Mlo|mlr4046
OG_001898	[M]	COG1794 Aspartate racemase|Sty|STM4510
OG_001899	[E]	COG2873 O-acetylhomoserine sulfhydrylase|Tma|TM0882
OG_001933	[GEPR]	COG0477 Permeases of the major facilitator superfamily|Rpr|RP852
OG_001986	[R]	COG3628 Phage baseplate assembly protein W|Pae|PA0617
OG_001988	[R]	COG0666 FOG:Ankyrin repeat|Nos|all2748
OG_001989	[R]	COG3497 Phage tail sheath protein FI|Xfa|XF2485
OG_001992	[R]	COG0666 FOG:Ankyrin repeat|Pya|PAE1861
OG_002000	[TK]	COG0317 Guanosine polyphosphate pyrophosphohydrolases/synthetases|Rco|RC0426
OG_002003	[E]	COG0069 Glutamate synthase domain 2|Mka|MK0550
OG_002004	[E]	COG0404 Glycine cleavage system T protein (aminomethyltransferase)|Mlo|mlr6972
OG_002005	[R]	COG0596 Predicted hydrolases or acyltransferases (alpha/beta hydrolase superfamily) |Rso|RSc1561
OG_002006	[P]	COG0861 Membrane protein TerC, possibly involved in tellurium resistance|Ccr|CC1237
OG_002007	[E]	COG0411 ABC-type branched-chain amino acid transport systems, ATPase component|Ape|APE2524
OG_002008	[E]	COG0410 ABC-type branched-chain amino acid transport systems, ATPase component|Ape|APE2526
OG_002009	[E]	COG0006 Xaa-Pro aminopeptidase|Lin|lin1613
OG_002010	[IQR]	COG1028 Dehydrogenases with different specificities (related to short-chain alcohol dehydrogenases)|Atu|AGl2039
OG_002011	[Q]	COG0179 2-keto-4-pentenoate hydratase/2-oxohepta-3-ene-1,7-dioic acid hydratase (catechol pathway)|Atu|AGc22
OG_002055	[GER]	COG0697 Permeases of the drug/metabolite transporter (DMT) superfamily|Atu|AGc3255
OG_002056	[Q]	COG4665 TRAP-type mannitol/chloroaromatic compound transport system, small permease component|Sme|SMc04287
OG_002057	[Q]	COG4663 TRAP-type mannitol/chloroaromatic compound transport system, periplasmic component|Sme|SMc04289
OG_002058	[E]	COG0683 ABC-type branched-chain amino acid transport systems, periplasmic component|Ape|APE2521
OG_002059	[E]	COG0559 Branched-chain amino acid ABC-type transport system, permease components|Bme|BMEII0874_1
OG_002060	[GER]	COG0697 Permeases of the drug/metabolite transporter (DMT) superfamily|Mlo|mlr6530
OG_002061	[E]	COG0665 Glycine/D-amino acid oxidases (deaminating)|Rso|RSp0046
OG_002062	[L]	COG3385 FOG:Transposase and inactivated derivatives|Hbs|VNG6345H
OG_002070	[R]	COG0728 Uncharacterized membrane protein, putative virulence factor|Rco|RC0898
OG_002071	[NU]	COG3188 P pilus assembly protein, porin PapC|Rco|RC0641
OG_002075	[M]	COG0438 Glycosyltransferase|Rpr|RP340
OG_002077	[M]	COG0438 Glycosyltransferase|Rpr|RP336
OG_002088	[R]	COG0666 FOG:Ankyrin repeat|Nos|all2748
OG_002093	[GEPR]	COG0477 Permeases of the major facilitator superfamily|Rpr|RP313
OG_002094	[R]	COG0666 FOG:Ankyrin repeat|Rco|RC0860
OG_002096	[D]	COG1192 ATPases involved in chromosome partitioning|Rso|RSc2605
OG_002100	[FE]	COG0462 Phosphoribosylpyrophosphate synthetase|Rco|RC0126
OG_002101	[E]	COG1505 Serine proteases of the peptidase family S9A|Rco|RC0217
OG_002108	[GEPR]	COG0477 Permeases of the major facilitator superfamily|Rco|RC0427
OG_002111	[S]	COG5304 Uncharacterized protein conserved in bacteria|Rco|RC0477
OG_002113	[V]	COG0841 Cation/multidrug efflux pump|Rco|RC0564
OG_002114	[V]	COG0841 Cation/multidrug efflux pump|Rco|RC0566
OG_002124	[TK]	COG0317 Guanosine polyphosphate pyrophosphohydrolases/synthetases|Rco|RC0888
OG_002126	[R]	COG0655 Multimeric flavodoxin WrbA|Rco|RC0907
OG_002134	[TK]	COG0317 Guanosine polyphosphate pyrophosphohydrolases/synthetases|Rco|RC1098
OG_002143	[L]	COG2003 DNA repair proteins|Rco|RC1277
OG_002147	[LU]	COG0758 Predicted Rossmann fold nucleotide-binding protein involved in DNA uptake|Atu|AGc2400
OG_002212	[G]	COG0726 Predicted xylanase/chitin deacetylase|Bha|BH1917
OG_002216	[L]	COG0270 Site-specific DNA methylase|Bha|BH3508
OG_002217	[J]	COG2264 Ribosomal protein L11 methylase|Ccr|CC1526
OG_002218	[E]	COG3186 Phenylalanine-4-hydroxylase|Rso|RSc3355
OG_002220	[KT]	COG1974 SOS-response transcriptional repressors (RecA-mediated autopeptidases)|Ecs|ECs1678
OG_002222	[PR]	COG4638 Phenylpropionate dioxygenase and related ring-hydroxylating dioxygenases, large terminal subunit|Pae|PA2083
OG_002223	[G]	COG0524 Sugar kinases, ribokinase family|Bme|BMEI1779
OG_002231	[R]	COG3932 Uncharacterized ABC-type transport system, permease components|Ccr|CC3598
OG_002237	[C]	COG1757 Na+/H+ antiporter|Vch|VCA0193
OG_002240	[NU]	COG1450 Type II secretory pathway, component PulD|Vch|VC0402
OG_002243	[R]	COG0666 FOG:Ankyrin repeat|Nos|all2748
OG_002249	[HC]	COG0543 2-polyprenylphenol hydroxylase and related flavodoxin oxidoreductases|Rco|RC0005_3
OG_002255	[M]	COG0818 Diacylglycerol kinase|Pae|PA3603
OG_002258	[S]	COG3543 Uncharacterized conserved protein|Cac|CAC3455
OG_002263	[O]	COG0465 ATP-dependent Zn proteases|Ccr|CC3226
OG_002266	[K]	COG0819 Putative transcription activator|Pab|PAB1641
OG_002267	[K]	COG0819 Putative transcription activator|Sso|SSO2598
OG_002273	[R]	COG3499 Phage protein U|Xfa|XF2481
OG_002277	[V]	COG1132 ABC-type multidrug transport system, ATPase and permease components|Rco|RC0286
OG_002282	[S]	COG4226 Uncharacterized protein encoded in hypervariable junctions of pilus gene clusters|Sme|SMa1990
OG_002284	[R]	COG0073 EMAP domain|Atu|AGc4014
OG_002291	[TK]	COG0317 Guanosine polyphosphate pyrophosphohydrolases/synthetases|Rco|RC0888
OG_002292	[GEPR]	COG0477 Permeases of the major facilitator superfamily|Rpr|RP313
OG_002297	[L]	COG3145 Alkylated DNA repair protein|Atu|AGc894
OG_002298	[R]	COG0110 Acetyltransferase (isoleucine patch superfamily)|Vch|VCA0300
OG_002304	[S]	COG3744 Uncharacterized protein conserved in bacteria|Nos|all0753
OG_002306	[R]	COG1373 Predicted ATPase (AAA+ superfamily)|MtC|MT0627
OG_002310	[S]	COG3177 Uncharacterized conserved protein|Atu|AGpA503
OG_002318	[L]	COG1961 Site-specific recombinases, DNA invertase Pin homologs|Lin|lin1231
OG_002323	[R]	COG0666 FOG:Ankyrin repeat|Dra|DRA0257
OG_002327	[S]	COG4804 Uncharacterized conserved protein|Rso|RSc2621
OG_002330	[R]	COG0730 Predicted permeases|Mlo|mll5620
OG_002336	[D]	COG1192 ATPases involved in chromosome partitioning|Cgl|Cgl1387
OG_002338	[T]	COG3706 Response regulator containing a CheY-like receiver domain and a GGDEF domain|Rco|RC0321
OG_002340	[L]	COG0507 ATP-dependent exoDNAse (exonuclease V), alpha subunit - helicase superfamily I member|Atu|AGpT237
OG_002341	[R]	COG0666 FOG:Ankyrin repeat|Tvo|TVN1399
OG_002342	[U]	COG3505 Type IV secretory pathway, VirD4 components|Sty|PSLT104_1
OG_002345	[L]	COG3547 Transposase and inactivated derivatives|Mlo|mlr5983
OG_002360	[L]	COG0305 Replicative DNA helicase|Rpr|RP542
OG_002366	[R]	COG0666 FOG:Ankyrin repeat|Nos|all2748
OG_002373	[L]	COG0338 Site-specific DNA methylase|Nos|all0061
OG_002375	[L]	COG0305 Replicative DNA helicase|Rco|RC0803
OG_002377	[L]	COG3335 Transposase and inactivated derivatives|Sme|SMa2375
OG_002385	[L]	COG0338 Site-specific DNA methylase|Nos|all0061
OG_002388	[R]	COG0666 FOG:Ankyrin repeat|Dra|DRA0257
OG_002422	[K]	COG1959 Predicted transcriptional regulator|Vch|VC0747
OG_002424	[L]	COG3344 Retron-type reverse transcriptase|Mac|MA4183
OG_002425	[O]	COG1222 ATP-dependent 26S proteasome regulatory subunit|Sso|SSO0271
OG_002427	[L]	COG3344 Retron-type reverse transcriptase|Sme|SMa1875
OG_002428	[L]	COG0358 DNA primase (bacterial type)|Rso|RSc0839_1
OG_002433	[L]	COG0338 Site-specific DNA methylase|Tac|Ta0644m
OG_002435	[TK]	COG0317 Guanosine polyphosphate pyrophosphohydrolases/synthetases|Rco|RC0426
OG_002444	[L]	COG3547 Transposase and inactivated derivatives|Nos|alr3636
OG_002449	[G]	COG0395 ABC-type sugar transport system, permease component|Mlo|mll8486
OG_002450	[M]	COG1091 dTDP-4-dehydrorhamnose reductase|Mth|MTH1792
OG_002451	[M]	COG0438 Glycosyltransferase|Syn|slr1076
OG_002452	[E]	COG0404 Glycine cleavage system T protein (aminomethyltransferase)|Rso|RSc1103_2
OG_002453	[E]	COG0665 Glycine/D-amino acid oxidases (deaminating)|Mlo|mlr1283_1
OG_002454	[E]	COG0174 Glutamine synthetase|Mlo|mll7307
OG_002455	[E]	COG0067 Glutamate synthase domain 1|Mth|MTH191
OG_002456	[V]	COG1403 Restriction endonuclease|Nos|alr8560_2
OG_002467	[L]	COG3436 Transposase and inactivated derivatives|Ecs|ECs3866
OG_002622	[P]	COG0607 Rhodanese-related sulfurtransferase|Rso|RSc0272
OG_002623	[E]	COG0010 Arginase/agmatinase/formimionoglutamate hydrolase, arginase family|Syn|sll0228
OG_002624	[G]	COG1175 ABC-type sugar transport systems, permease components|Atu|AGc4553
OG_002628	[E]	COG4177 ABC-type branched-chain amino acid transport system, permease component|Bme|BMEII0874_2
OG_002629	[C]	COG2055 Malate/L-lactate dehydrogenases|Cgl|Cgl0641
OG_002631	[E]	COG4311 Sarcosine oxidase delta subunit|Bme|BMEI1721
OG_002633	[E]	COG0070 Glutamate synthase domain 3|Mth|MTH192
OG_002643	[D]	COG1192 ATPases involved in chromosome partitioning|Hpy|HP1000
OG_002645	[S]	COG3832 Uncharacterized conserved protein|Pae|PA0808
OG_002646	[S]	COG4115 Uncharacterized protein conserved in bacteria|Atu|AGc3658
OG_002647	[S]	COG4115 Uncharacterized protein conserved in bacteria|Spn|SP1740
OG_002648	[E]	COG1770 Protease II|Rco|RC0377
OG_002651	[G]	COG4692 Predicted neuraminidase (sialidase)|Sty|STM1252
OG_002657	[M]	COG3475 LPS biosynthesis protein|Rco|RC1054
OG_002659	[JD]	COG2026 Cytotoxic translational repressor of toxin-antitoxin stability system|Vch|VCA0468
OG_002692	[R]	COG1373 Predicted ATPase (AAA+ superfamily)|Rco|RC1031
OG_002699	[R]	COG0457 FOG:TPR repeat|Fnu|FN1787
OG_002712	[G]	COG1593 TRAP-type C4-dicarboxylate transport system, large permease component|Sme|SMa0151
OG_002715	[J]	COG0154 Asp-tRNAAsn/Glu-tRNAGln amidotransferase A subunit and related amidases|Aae|aq_247
OG_002720	[I]	COG4799 Acetyl-CoA carboxylase, carboxyltransferase component (subunits alpha and beta)|Rco|RC0960
OG_002729	[T]	COG2204 Response regulator containing CheY-like receiver, AAA-type ATPase, and DNA-binding domains|Rpr|RP562
OG_002737	[F]	COG0528 Uridylate kinase|Ccr|CC1921
OG_002741	[J]	COG0024 Methionine aminopeptidase|Pae|PA3657
OG_002743	[E]	COG0136 Aspartate-semialdehyde dehydrogenase|Sme|SMc04410
OG_002749	[J]	COG0290 Translation initiation factor 3 (IF-3)|Tma|TM1590
OG_002752	[C]	COG1012 NAD-dependent aldehyde dehydrogenases|Rso|RSc2110
OG_002753	[V]	COG1131 ABC-type multidrug transport system, ATPase component|Ccr|CC0188
OG_002754	[HI]	COG1154 Deoxyxylulose-5-phosphate synthase|Mlo|mlr7474
OG_002755	[E]	COG0169 Shikimate 5-dehydrogenase|Lin|lin1525
OG_002756	[H]	COG0315 Molybdenum cofactor biosynthesis enzyme|Cje|Cj0252
OG_002757	[H]	COG0521 Molybdopterin biosynthesis enzymes|Atu|AGc1121
OG_002758	[H]	COG0314 Molybdopterin converting factor, large subunit|Nos|all1638
OG_002759	[H]	COG2896 Molybdenum cofactor biosynthesis enzyme|Eco|moaA
OG_002760	[T]	COG1702 Phosphate starvation-inducible protein PhoH, predicted ATPase|Atu|AGc625
OG_002761	[P]	COG0735 Fe2+/Zn2+ uptake regulation proteins|Ccr|CC0057
OG_002762	[I]	COG1960 Acyl-CoA dehydrogenases|Bme|BMEII0495
OG_002763	[S]	COG5360 Uncharacterized protein conserved in bacteria|Sme|SMc04089
OG_002764	[U]	COG2095 Multiple antibiotic transporter|Mlo|mlr0740
OG_002765	[R]	COG2802 Uncharacterized protein, similar to the N-terminal domain of Lon protease|Ccr|CC0109
OG_002767	[F]	COG0127 Xanthosine triphosphate pyrophosphatase|Ccr|CC0146
OG_002768	[U]	COG4796 Type II secretory pathway, component HofQ|Pae|PA5040
OG_002769	[NU]	COG2804 Type II secretory pathway, ATPase PulE/Tfp pilus assembly pathway, ATPase PilB|Aae|aq_1971
OG_002770	[NU]	COG1459 Type II secretory pathway, component PulF|Pae|PA4527
OG_002771	[NOU]	COG1989 Type II secretory pathway, prepilin signal peptidase PulO and related peptidases|Aae|aq_1601
OG_002772	[R]	COG2252 Permeases|Sme|SMb21281
OG_002773	[E]	COG0066 3-isopropylmalate dehydratase small subunit|Mlo|mll4408
OG_002774	[E]	COG0065 3-isopropylmalate dehydratase large subunit|Sme|SMc03823
OG_002775	[TK]	COG0745 Response regulators consisting of a CheY-like receiver domain and a winged-helix DNA-binding domain|Bme|BMEI2036
OG_002776	[T]	COG0642 Signal transduction histidine kinase|Ccr|CC0238
OG_002777	[TK]	COG4567 Response regulator consisting of a CheY-like receiver domain and a Fis-type HTH domain|Bme|BMEI1811
OG_002778	[T]	COG0642 Signal transduction histidine kinase|Sme|SMc02585
OG_002779	[R]	COG2962 Predicted permeases|Vch|VC0195
OG_002780	[H]	COG0499 S-adenosylhomocysteine hydrolase|Ccr|CC0257
OG_002781	[R]	COG1011 Predicted hydrolase (HAD superfamily)|Bme|BMEII0272
OG_002782	[P]	COG0704 Phosphate uptake regulator|Ccr|CC0293
OG_002783	[E]	COG0263 Glutamate 5-kinase|Sme|SMc03776
OG_002784	[O]	COG1899 Deoxyhypusine synthase|Ccr|CC0359
OG_002785	[E]	COG0019 Diaminopimelate decarboxylase|Ccr|CC0360
OG_002786	[D]	COG1196 Chromosome segregation ATPases|Sme|SMc00024
OG_002787	[L]	COG1194 A/G-specific DNA glycosylase|Mlo|mll7523
OG_002788	[F]	COG0044 Dihydroorotase and related cyclic amidohydrolases|Ccr|CC0388
OG_002790	[C]	COG1012 NAD-dependent aldehyde dehydrogenases|Bme|BMEII0608
OG_002791	[S]	COG2855 Predicted membrane protein|Spy|SPy1056
OG_002792	[E]	COG0139 Phosphoribosyl-AMP cyclohydrolase|Ccr|CC0457
OG_002793	[J]	COG0219 Predicted rRNA methylase (SpoU class)|Atu|AGc4082
OG_002794	[R]	COG1741 Pirin-related protein|Ccr|CC0481
OG_002796	[R]	COG0491 Zn-dependent hydrolases, including glyoxylases|Bme|BMEI0129
OG_002797	[QR]	COG0500 SAM-dependent methyltransferases|Mlo|mlr3539
OG_002798	[E]	COG2021 Homoserine acetyltransferase|Mlo|mlr3538
OG_002799	[S]	COG3502 Uncharacterized protein conserved in bacteria|Atu|AGc860
OG_002801	[P]	COG4525 ABC-type taurine transport system, ATPase component|Sme|SMb21527
OG_002802	[R]	COG3383 Uncharacterized anaerobic dehydrogenase|Sme|SMc04444
OG_002803	[Q]	COG3917 2-hydroxychromene-2-carboxylate isomerase|Pae|PA0118
OG_002804	[R]	COG3046 Uncharacterized protein related to deoxyribodipyrimidine photolyase|Mth|MTH1776
OG_002805	[LKJ]	COG0513 Superfamily II DNA and RNA helicases|Bme|BMEI0275
OG_002806	[H]	COG4547 Cobalamin biosynthesis protein CobT (nicotinate-mononucleotide:5, 6-dimethylbenzimidazole phosphoribosyltransferase)|Mlo|mll3561
OG_002807	[C]	COG2025 Electron transfer flavoprotein, alpha subunit|Pae|PA2951
OG_002808	[C]	COG2086 Electron transfer flavoprotein, beta subunit|Bme|BMEI0096
OG_002809	[G]	COG3386 Gluconolactonase|Ccr|CC0820
OG_002810	[IQR]	COG1028 Dehydrogenases with different specificities (related to short-chain alcohol dehydrogenases)|Mlo|mll7191
OG_002811	[S]	COG5319 Uncharacterized protein conserved in bacteria|Bme|BMEI0186
OG_002812	[S]	COG4374 Uncharacterized protein conserved in bacteria|Rco|RC0510
OG_002813	[R]	COG3911 Predicted ATPase|Ccr|CC0868
OG_002815	[E]	COG2303 Choline dehydrogenase and related flavoproteins|Sme|SMc03116
OG_002816	[O]	COG0225 Peptide methionine sulfoxide reductase|Tpa|TP0633_2
OG_002817	[M]	COG1089 GDP-D-mannose dehydratase|Bme|BMEI1413
OG_002818	[M]	COG0859 ADP-heptose:LPS heptosyltransferase|Ccr|CC1051
OG_002819	[C]	COG1304 L-lactate dehydrogenase (FMN-dependent) and related alpha-hydroxy acid dehydrogenases|Atu|AGl1949
OG_002820	[C]	COG2609 Pyruvate dehydrogenase complex, dehydrogenase (E1) component|Pae|PA5015
OG_002821	[C]	COG1526 Uncharacterized protein required for formate dehydrogenase activity|MtC|MT2967
OG_002822	[E]	COG0346 Lactoylglutathione lyase and related lyases|Ccr|CC1315
OG_002823	[C]	COG0644 Dehydrogenases (flavoproteins)|NmA|NMA0766
OG_002824	[I]	COG2084 3-hydroxyisobutyrate dehydrogenase and related beta-hydroxyacid dehydrogenases|Atu|AGl1448
OG_002825	[C]	COG3808 Inorganic pyrophosphatase|Sme|SMc01780
OG_002826	[E]	COG0460 Homoserine dehydrogenase|Bme|BMEI0725
OG_002827	[P]	COG2897 Rhodanese-related sulfurtransferase|Ccr|CC1425
OG_002828	[E]	COG0031 Cysteine synthase|Atu|AGc2247
OG_002829	[M]	COG2230 Cyclopropane fatty acid synthase and related methyltransferases|Ccr|CC1427
OG_002830	[MG]	COG0451 Nucleoside-diphosphate-sugar epimerases|Mac|MA4464
OG_002831	[R]	COG2081 Predicted flavoproteins|Ccr|CC1477
OG_002832	[G]	COG2721 Altronate dehydratase|Tac|Ta1393
OG_002833	[C]	COG2352 Phosphoenolpyruvate carboxylase|Pae|PA3687
OG_002834	[S]	COG3492 Uncharacterized protein conserved in bacteria|Pae|PA3440
OG_002835	[G]	COG2133 Glucose/sorbosone dehydrogenases|Sme|SMc01583
OG_002836	[E]	COG0119 Isopropylmalate/homocitrate/citramalate synthases|Ccr|CC1541
OG_002837	[L]	COG1573 Uracil-DNA glycosylase|Tac|Ta0477
OG_002838	[I]	COG2084 3-hydroxyisobutyrate dehydrogenase and related beta-hydroxyacid dehydrogenases|Sme|SMc00133
OG_002839	[S]	COG3785 Uncharacterized conserved protein|Mlo|mlr0512
OG_002840	[H]	COG1995 Pyridoxal phosphate biosynthesis protein|Atu|AGc2043
OG_002843	[O]	COG0386 Glutathione peroxidase|Ccr|CC1730
OG_002844	[Q]	COG3127 Predicted ABC-type transport system involved in lysophospholipase L1 biosynthesis, permease component|Atu|AGc4860
OG_002845	[E]	COG2755 Lysophospholipase L1 and related esterases|Bme|BMEI1861
OG_002846	[L]	COG2826 Transposase and inactivated derivatives, IS30 family|Ccr|CC1761
OG_002847	[R]	COG3800 Predicted transcriptional regulator|Bme|BMEI0802_2
OG_002848	[C]	COG2224 Isocitrate lyase|Dra|DR0828
OG_002849	[P]	COG0600 ABC-type nitrate/sulfonate/bicarbonate transport system, permease component|Ype|YPO0184
OG_002850	[Q]	COG2761 Predicted dithiol-disulfide isomerase involved in polyketide biosynthesis|Rso|RSp0909
OG_002852	[R]	COG2151 Predicted metal-sulfur cluster biosynthetic enzyme|Ccr|CC1859
OG_002853	[O]	COG0719 ABC-type transport system involved in Fe-S cluster assembly, permease component|Bme|BMEI1040
OG_002854	[O]	COG0396 ABC-type transport system involved in Fe-S cluster assembly, ATPase component|Xfa|XF1475
OG_002855	[O]	COG0719 ABC-type transport system involved in Fe-S cluster assembly, permease component|Bme|BMEI1042
OG_002856	[O]	COG2377 Predicted molecular chaperone distantly related to HSP70-fold metalloproteases|Atu|AGc3353
OG_002857	[E]	COG0757 3-dehydroquinate dehydratase II|Cje|Cj0066c
OG_002858	[I]	COG0511 Biotin carboxyl carrier protein|Mlo|mll0206
OG_002859	[EH]	COG0147 Anthranilate/para-aminobenzoate synthases component I|Ccr|CC1895
OG_002860	[EH]	COG0512 Anthranilate/para-aminobenzoate synthases component II|Aae|aq_549
OG_002861	[E]	COG0547 Anthranilate phosphoribosyltransferase|Mlo|mlr0614
OG_002862	[E]	COG0134 Indole-3-glycerol phosphate synthase|Bme|BMEI0843
OG_002863	[KT]	COG1974 SOS-response transcriptional repressors (RecA-mediated autopeptidases)|Sme|SMc01183
OG_002864	[G]	COG2513 PEP phosphonomutase and related enzymes|Cgl|Cgl0638
OG_002865	[S]	COG3748 Predicted membrane protein|Ccr|CC1988
OG_002866	[KR]	COG0454 Histone acetyltransferase HPA2 and related acetyltransferases|Ccr|CC1995
OG_002867	[K]	COG1386 Predicted transcriptional regulator containing the HTH domain|Mlo|mll1087
OG_002868	[S]	COG1354 Uncharacterized conserved protein|Sme|SMc02070
OG_002869	[BQ]	COG0123 Deacetylases, including yeast histone deacetylase and acetoin utilization protein|Bme|BMEI1504
OG_002870	[E]	COG0334 Glutamate dehydrogenase/leucine dehydrogenase|Nos|alr4255
OG_002871	[EH]	COG0028 Thiamine pyrophosphate-requiring enzymes [acetolactate synthase, pyruvate dehydrogenase (cytochrome), glyoxylate carboligase, phosphonopyruvate decarboxylase]|Ccr|CC2100
OG_002872	[E]	COG0440 Acetolactate synthase, small (regulatory) subunit|Bme|BMEI0618
OG_002873	[S]	COG3803 Uncharacterized protein conserved in bacteria|Bme|BMEI0803
OG_002874	[J]	COG0251 Putative translation initiation inhibitor, yjgF family|Atu|AGc2535
OG_002875	[O]	COG0229 Conserved domain frequently associated with peptide methionine sulfoxide reductase|Sme|SMc01724
OG_002876	[S]	COG1238 Predicted membrane protein|Ccr|CC2195
OG_002877	[V]	COG1403 Restriction endonuclease|Sme|SMc00737
OG_002878	[L]	COG0122 3-methyladenine DNA glycosylase/8-oxoguanine DNA glycosylase|Rso|RSc1168
OG_002879	[E]	COG0079 Histidinol-phosphate/aromatic aminotransferase and cobyric acid decarboxylase|Atu|AGl2426
OG_002880	[E]	COG0287 Prephenate dehydrogenase|Atu|AGl2429
OG_002881	[V]	COG0842 ABC-type multidrug transport system, permease component|Ccr|CC2244
OG_002882	[M]	COG0739 Membrane proteins related to metalloendopeptidases|Xfa|XF0987
OG_002883	[G]	COG0483 Archaeal fructose-1,6-bisphosphatase and related enzymes of inositol monophosphatase family|Ccr|CC2252
OG_002884	[O]	COG0071 Molecular chaperone (small heat shock protein)|Bme|BMEII0042
OG_002885	[G]	COG0588 Phosphoglycerate mutase 1|Ccr|CC2261
OG_002886	[E]	COG3200 3-deoxy-D-arabino-heptulosonate 7-phosphate (DAHP) synthase|Ccr|CC2300
OG_002887	[R]	COG0546 Predicted phosphatases|Bme|BMEI0975
OG_002888	[IQR]	COG1028 Dehydrogenases with different specificities (related to short-chain alcohol dehydrogenases)|Ccr|CC2306
OG_002889	[E]	COG0141 Histidinol dehydrogenase|Sme|SMc02307
OG_002890	[FH]	COG1953 Cytosine/uracil/thiamine/allantoin permeases|Ype|YPO1083
OG_002891	[R]	COG0596 Predicted hydrolases or acyltransferases (alpha/beta hydrolase superfamily) |Atu|AGpA317
OG_002892	[KG]	COG1940 Transcriptional regulator/sugar kinase|Ecs|ECs0444
OG_002893	[L]	COG0389 Nucleotidyltransferase/DNA polymerase involved in DNA repair|Ecs|ECs1679
OG_002895	[C]	COG0538 Isocitrate dehydrogenases|Sme|SMc00480
OG_002896	[L]	COG3449 DNA gyrase inhibitor|Sty|STM3175_2
OG_002898	[S]	COG3496 Uncharacterized conserved protein|Mlo|mll8086
OG_002899	[R]	COG2907 Predicted NAD/FAD-binding protein|Mlo|mll8087
OG_002900	[J]	COG0154 Asp-tRNAAsn/Glu-tRNAGln amidotransferase A subunit and related amidases|Fnu|FN0754
OG_002901	[E]	COG1045 Serine acetyltransferase|Hpy|HP1210
OG_002902	[R]	COG1058 Predicted nucleotide-utilizing enzyme related to molybdopterin-biosynthesis enzyme MoeA|Sme|SMc00944
OG_002903	[R]	COG1489 DNA-binding protein, stimulates sugar fermentation|Atu|AGc2956
OG_002904	[E]	COG2355 Zn-dependent dipeptidase, microsomal dipeptidase homolog|Sme|SMb20384
OG_002905	[S]	COG2717 Predicted membrane protein|Ccr|CC2747
OG_002906	[R]	COG2041 Sulfite oxidase and related enzymes|Ccr|CC2748
OG_002907	[R]	COG4240 Predicted kinase|Ccr|CC2910
OG_002908	[E]	COG0077 Prephenate dehydratase|Mlo|mlr5498
OG_002909	[M]	COG0791 Cell wall-associated hydrolases (invasion-associated proteins)|Mlo|mlr5608
OG_002910	[I]	COG0825 Acetyl-CoA carboxylase alpha subunit|Mlo|mlr3576
OG_002912	[E]	COG0703 Shikimate kinase|Atu|AGl2400
OG_002913	[E]	COG0337 3-dehydroquinate synthetase|Mlo|mll3571
OG_002914	[O]	COG2214 DnaJ-class molecular chaperone|Atu|AGl2405
OG_002915	[R]	COG0714 MoxR-like ATPases|Bme|BMEI0049
OG_002916	[EG]	COG0129 Dihydroxyacid dehydratase/phosphogluconate dehydratase|Mlo|mll1102
OG_002917	[R]	COG0596 Predicted hydrolases or acyltransferases (alpha/beta hydrolase superfamily) |Ccr|CC3091
OG_002918	[E]	COG2008 Threonine aldolase|Rso|RSp1116
OG_002919	[E]	COG0665 Glycine/D-amino acid oxidases (deaminating)|Sme|SMb21529
OG_002920	[E]	COG1177 ABC-type spermidine/putrescine transport system, permease component II|Ype|YPO2841
OG_002921	[E]	COG1176 ABC-type spermidine/putrescine transport system, permease component I|Pae|PA0605
OG_002922	[H]	COG0161 Adenosylmethionine-8-amino-7-oxononanoate aminotransferase|Pae|PA5313
OG_002923	[E]	COG0082 Chorismate synthase|Bme|BMEI1506
OG_002924	[H]	COG0303 Molybdopterin biosynthesis enzyme|Hin|HI1448
OG_002925	[R]	COG0824 Predicted thioesterase|Rso|RSc0731
OG_002926	[S]	COG1692 Uncharacterized protein conserved in bacteria|Atu|AGl2208
OG_002927	[M]	COG2951 Membrane-bound lytic murein transglycosylase B|Vch|VC1956
OG_002928	[S]	COG0397 Uncharacterized conserved protein|Bha|BH3939
OG_002929	[E]	COG1003 Glycine cleavage system protein P (pyridoxal-binding), C-terminal domain|Pae|PA2445_2
OG_002930	[E]	COG0509 Glycine cleavage system H protein (lipoate-binding)|Atu|AGc2700
OG_002931	[E]	COG0404 Glycine cleavage system T protein (aminomethyltransferase)|Pae|PA2442
OG_002932	[R]	COG2334 Putative homoserine kinase type II (protein kinase fold)|Atu|AGc1416
OG_002933	[V]	COG0842 ABC-type multidrug transport system, permease component|Atu|AGc3497
OG_002934	[V]	COG1131 ABC-type multidrug transport system, ATPase component|Sme|SMc04219
OG_002935	[C]	COG0277 FAD/FMN-containing dehydrogenases|Bme|BMEII1064
OG_002936	[O]	COG0678 Peroxiredoxin|Ccr|CC3394
OG_002937	[E]	COG0498 Threonine synthase|Sme|SMc00077
OG_002938	[H]	COG3572 Gamma-glutamylcysteine synthetase|Atu|AGc1167
OG_002939	[E]	COG0014 Gamma-glutamyl phosphate reductase|Bme|BMEI0208
OG_002940	[E]	COG0040 ATP phosphoribosyltransferase|Mlo|mlr6931
OG_002941	[E]	COG3705 ATP phosphoribosyltransferase involved in histidine biosynthesis|Sme|SMc00918
OG_002942	[R]	COG3178 Predicted phosphotransferase related to Ser/Thr protein kinases|NmA|NMA2208
OG_002943	[MJ]	COG1208 Nucleoside-diphosphate-sugar pyrophosphorylase involved in lipopolysaccharide biosynthesis/translation initiation factor 2B, gamma/epsilon subunits (eIF-2Bgamma/eIF-2Bepsilon)|Pae|PA0597
OG_002944	[I]	COG0777 Acetyl-CoA carboxylase beta subunit|Ccr|CC3542
OG_002945	[E]	COG0159 Tryptophan synthase alpha chain|Pae|PA0035
OG_002946	[E]	COG0133 Tryptophan synthase beta chain|Afu|AF1600
OG_002947	[E]	COG0686 Alanine dehydrogenase|Vch|VC1905
OG_002948	[QK]	COG3284 Transcriptional activator of acetoin/glycerol metabolism|Rso|RSc3129
OG_002949	[C]	COG1012 NAD-dependent aldehyde dehydrogenases|Sme|SMc02689
OG_002950	[I]	COG0365 Acyl-coenzyme A synthetases/AMP-(fatty) acid ligases|Mlo|mlr4089
OG_002951	[V]	COG1968 Uncharacterized bacitracin resistance protein|Vch|VC0526
OG_002952	[ER]	COG0493 NADPH-dependent glutamate synthase beta chain and related oxidoreductases|Ccr|CC3606
OG_002953	[E]	COG0069 Glutamate synthase domain 2|Ccr|CC3607_2
OG_002954	[E]	COG0241 Histidinol phosphatase and related phosphatases|Fnu|FN1461_1
OG_002955	[M]	COG1088 dTDP-D-glucose 4,6-dehydratase|Mth|MTH1789
OG_002956	[E]	COG0624 Acetylornithine deacetylase/Succinyl-diaminopimelate desuccinylase and related deacylases|Rso|RSc1641
OG_002957	[M]	COG1210 UDP-glucose pyrophosphorylase|Fnu|FN1266
OG_002958	[FGR]	COG0537 Diadenosine tetraphosphate (Ap4A) hydrolase and other HIT family hydrolases|Ccr|CC3657
OG_002959	[S]	COG3651 Uncharacterized protein conserved in bacteria|Ccr|CC3660
OG_002960	[C]	COG0667 Predicted oxidoreductases (related to aryl-alcohol dehydrogenases)|Pae|PA4434
OG_002962	[I]	COG0764 3-hydroxymyristoyl/3-hydroxydecanoyl-(acyl carrier protein) dehydratases|Ccr|CC3720
OG_002963	[CHR]	COG1052 Lactate dehydrogenase and related dehydrogenases|Ccr|CC3722
OG_002964	[E]	COG0131 Imidazoleglycerol-phosphate dehydratase|Sme|SMc02574
OG_002965	[E]	COG0118 Glutamine amidotransferase|Mlo|mlr5011
OG_002966	[E]	COG0106 Phosphoribosylformimino-5-aminoimidazole carboxamide ribonucleotide (ProFAR) isomerase|Pae|PA5141
OG_002967	[E]	COG0107 Imidazoleglycerol-phosphate synthase|Bme|BMEI2041
OG_002968	[E]	COG0140 Phosphoribosyl-ATP pyrophosphohydrolase|Mlo|mlr5018
OG_002969	[S]	COG3786 Uncharacterized protein conserved in bacteria|Ccr|CC3744
OG_002970	[R]	COG0325 Predicted enzyme with a TIM-barrel fold|Mlo|mlr4078
OG_002973	[QR]	COG0500 SAM-dependent methyltransferases|Bha|BH3909
OG_002984	[H]	COG1539 Dihydroneopterin aldolase|Cpn|CPn0757
OG_002985	[R]	COG0666 FOG:Ankyrin repeat|Nos|all2748
OG_002994	[R]	COG0666 FOG:Ankyrin repeat|Nos|all2748
OG_002999	[O]	COG0465 ATP-dependent Zn proteases|Ecs|ECs4057
OG_003004	[M]	COG3209 Rhs family protein|Bsu|BS_wapA
OG_003030	[F]	COG2169 Adenosine deaminase|Rco|RC0868_1
OG_003031	[F]	COG2169 Adenosine deaminase|Rco|RC0869
OG_003036	[GEPR]	COG0477 Permeases of the major facilitator superfamily|Rco|RC1181
OG_003038	[R]	COG1373 Predicted ATPase (AAA+ superfamily)|Rco|RC1193
OG_003040	[R]	COG0728 Uncharacterized membrane protein, putative virulence factor|Rco|RC0898
OG_003061	[L]	COG0507 ATP-dependent exoDNAse (exonuclease V), alpha subunit - helicase superfamily I member|Nos|all7071
OG_003075	[R]	COG0666 FOG:Ankyrin repeat|Pya|PAE1861
OG_003092	[R]	COG0666 FOG:Ankyrin repeat|Nos|alr7243_1
OG_003098	[C]	COG0508 Pyruvate/2-oxoglutarate dehydrogenase complex, dihydrolipoamide acyltransferase (E2) component, and related enzymes|Rco|RC0764
OG_003100	[T]	COG0642 Signal transduction histidine kinase|Mac|MA2555_4
OG_003115	[R]	COG0666 FOG:Ankyrin repeat|Nos|all2748
OG_003118	[TK]	COG0317 Guanosine polyphosphate pyrophosphohydrolases/synthetases|Rco|RC0426
OG_003119	[GEPR]	COG0477 Permeases of the major facilitator superfamily|Rpr|RP375
OG_003124	[L]	COG0582 Integrase|Vch|VC0847
OG_003125	[TK]	COG0317 Guanosine polyphosphate pyrophosphohydrolases/synthetases|Rco|RC0426
OG_003135	[L]	COG3547 Transposase and inactivated derivatives|Nos|alr3636
OG_003142	[S]	COG5464 Uncharacterized conserved protein|Sty|PSLT051
OG_003169	[R]	COG1487 Predicted nucleic acid-binding protein, contains PIN domain|Atu|AGl3577
OG_003174	[GEPR]	COG0477 Permeases of the major facilitator superfamily|Rpr|RP313
OG_003175	[GEPR]	COG0477 Permeases of the major facilitator superfamily|Rpr|RP313
OG_003177	[TK]	COG0317 Guanosine polyphosphate pyrophosphohydrolases/synthetases|Rco|RC0426
OG_003181	[GEPR]	COG0477 Permeases of the major facilitator superfamily|Rpr|RP313
OG_003188	[TK]	COG0317 Guanosine polyphosphate pyrophosphohydrolases/synthetases|Rco|RC0426
OG_003211	[J]	COG0242 N-formylmethionyl-tRNA deformylase|Rco|RC0278
OG_003223	[R]	COG1279 Lysine efflux permease|Rco|RC0717
OG_003226	[ER]	COG0591 Na+/proline symporter|Rco|RC0862
OG_003227	[S]	COG3177 Uncharacterized conserved protein|Sme|SMa2105
OG_003229	[P]	COG4986 ABC-type anion transport system, duplicated permease component|Xfa|XF0411
OG_003235	[E]	COG1171 Threonine dehydratase|Rpr|RP449
OG_003249	[V]	COG0732 Restriction endonuclease S subunits|Sau|SA0392
OG_003252	[R]	COG0488 ATPase components of ABC transporters with duplicated ATPase domains|Sme|SMa0036
OG_003254	[R]	COG1373 Predicted ATPase (AAA+ superfamily)|Rco|RC1031
OG_003255	[K]	COG2771 DNA-binding HTH domain-containing proteins|Rso|RSp0983
OG_003259	[L]	COG0322 Nuclease subunit of the excinuclease complex|Rco|RC0864
OG_003268	[R]	COG0666 FOG:Ankyrin repeat|Rso|RSc0257
OG_003275	[R]	COG1373 Predicted ATPase (AAA+ superfamily)|MtC|MT0627
OG_003279	[R]	COG0666 FOG:Ankyrin repeat|Nos|all2748
OG_003287	[R]	COG1373 Predicted ATPase (AAA+ superfamily)|MtC|MT0627
OG_003288	[M]	COG1368 Phosphoglycerol transferase and related proteins, alkaline phosphatase superfamily|Vch|VCA0802
OG_003310	[S]	COG1738 Uncharacterized conserved protein|Afu|AF2110
OG_003327	[P]	COG0471 Di- and tricarboxylate transporters|Hbs|VNG2602G
OG_003334	[L]	COG2003 DNA repair proteins|Nme|NMB1038
OG_003338	[O]	COG0443 Molecular chaperone|Rso|RSc1024
OG_003361	[T]	COG0642 Signal transduction histidine kinase|Sme|SMc02369_2
OG_003392	[U]	COG3451 Type IV secretory pathway, VirB4 components|Ccr|CC2419
OG_003401	[E]	COG1114 Branched-chain amino acid permeases|Fnu|FN0053
OG_003415	[S]	COG3274 Uncharacterized protein conserved in bacteria|Rpr|RP338
OG_003441	[GEPR]	COG0477 Permeases of the major facilitator superfamily|Rpr|RP852
OG_003462	[IQR]	COG1028 Dehydrogenases with different specificities (related to short-chain alcohol dehydrogenases)|Sme|SMc01175
OG_003466	[L]	COG2801 Transposase and inactivated derivatives|Bme|BMEI1408
OG_003472	[R]	COG3948 Phage-related baseplate assembly protein|Pae|PA0618
OG_003473	[C]	COG1757 Na+/H+ antiporter|Fnu|FN1420
OG_003474	[S]	COG3177 Uncharacterized conserved protein|Pae|PA0574
OG_003485	[L]	COG3293 Transposase and inactivated derivatives|Syn|sll1792
OG_003486	[S]	COG1478 Uncharacterized conserved protein|Cpn|CPn0760
