# Supplementary material for: An automated approach for the identification of horizontal gene transfers from complete genomes reveals the rhizome of Rickettsiales
Source: BMC Evol Biol. 2012 Dec 12;12:243. doi: 10.1186/1471-2148-12-243 (PMC3575314; doi:10.1186/1471-2148-12-243)
Supplement: Additional file 1 — Table S1 shows the NCBI accession numbers for the studied species.Table S2 shows the Bayesian analysis for the horizontal gene transfer cases from other species to Rickettsiales excluding alphaproteobacteria. Violet rows represent transfer cases from at least 1 gain event, and the brown rows represent transfer cases from a non-orthologous group. PP indicates the posterior probability value from the Bayesian analysis, aa indicates amino acids, and BV indicates the bootstrap values obtained with the NJ, MP, and ML methods. Table S3 is a list of annotations for the conserved genes from 267 Ortholog clusters of Rickettsiales and Caulobacter cresentus CB15 from the COG database. Table S4 is a list of annotations for the conserved genes from 277 Ortholog clusters of Rickettsia, Orientia, Wolbachia, Anaplasma, Ehrlichia, Neorickettsia and Candidatus Pelagibacter ubique from the COG database. Table S5 is a list of annotation for the conserved genes from 328 Ortholog clusters of Rickettsia, Orientia, Wolbachia, Anaplasma, Ehrlichia and Neorickettsia from the COG database. Table S6 is a list of annotation sfor the 1,709 orthologous groups based on the COG database. Table S7 is a table of the horizontal gene transfer cases identified from at least 1 gain and 1 loss event (part 1). Table S8 is a table of the horizontal gene transfer cases identified from at least 1 gain and 1 loss event (part 2). Table S9 is a table of the horizontal gene transfer cases identified from non-orthologous groups. Table S10 is a table showing the distribution of proteins annotated from the Gene Ontology database. Table S11 is a table showing the assignment of proteins annotated by Gene Ontology at the 9th level. Table S12 is a table showing the assignment of proteins annotated by Gene Ontology at the 12th level. Table S13 is a table showing the non-synonymous/synonymous substitution analysis for de novo genes. [file 1471-2148-12-243-S1.ZIP › Additional data file 1 revised/Table S4_277coregenes_annotation.xls]

OG_000001	[K]	COG0085 DNA-directed RNA polymerase, beta subunit/140 kD subunit|Rco|RC0181
OG_000003	[J]	COG0050 GTPases - translation elongation factors|Rco|RC1008
OG_000004	[L]	COG0305 Replicative DNA helicase|Rco|RC0803
OG_000007	[K]	COG1158 Transcription termination factor|Rco|RC0759
OG_000012	[P]	COG1117 ABC-type phosphate transport system, ATPase component|Mac|MA0890
OG_000015	[F]	COG0125 Thymidylate kinase|Rpr|RP684
OG_000017	[R]	COG0536 Predicted GTPase|Rco|RC1307
OG_000018	[Q]	COG1127 ABC-type transport system involved in resistance to organic solvents, ATPase component|Rco|RC0130
OG_000019	[T]	COG0642 Signal transduction histidine kinase|Rpr|RP229
OG_000023	[O]	COG1651 Protein-disulfide isomerase|Rpr|RP025
OG_000025	[MU]	COG1538 Outer membrane protein|Ccr|CC1318
OG_000026	[U]	COG0681 Signal peptidase I|Mlo|mlr7763
OG_000027	[L]	COG2812 DNA polymerase III, gamma/tau subunits|Bme|BMEI1908
OG_000028	[J]	COG0752 Glycyl-tRNA synthetase, alpha subunit|Cje|Cj0704
OG_000029	[J]	COG0180 Tryptophanyl-tRNA synthetase|Rco|RC0710
OG_000030	[C]	COG0281 Malic enzyme|Atu|AGl2933_1
OG_000032	[IQ]	COG0304 3-oxoacyl-(acyl-carrier-protein) synthase|Rpr|RP764
OG_000033	[J]	COG0564 Pseudouridylate synthases, 23S RNA-specific|Rpr|RP258
OG_000034	[L]	COG0708 Exonuclease III|Rco|RC1028
OG_000035	[C]	COG0723 Rieske Fe-S protein|Rco|RC0358
OG_000036	[D]	COG0424 Nucleotide-binding protein implicated in inhibition of septum formation|Ccr|CC2342
OG_000037	[J]	COG0173 Aspartyl-tRNA synthetase|Rco|RC0187
OG_000038	[C]	COG3474 Cytochrome c2|Rpr|RP253
OG_000039	[C]	COG1053 Succinate dehydrogenase/fumarate reductase, flavoprotein subunit|Rco|RC0170
OG_000040	[D]	COG0849 Actin-like ATPase involved in cell division|Sme|SMc01873
OG_000041	[C]	COG0479 Succinate dehydrogenase/fumarate reductase, Fe-S protein subunit|Atu|AGc4790
OG_000043	[TK]	COG0745 Response regulators consisting of a CheY-like receiver domain and a winged-helix DNA-binding domain|Rco|RC0101
OG_000048	[E]	COG0136 Aspartate-semialdehyde dehydrogenase|Sme|SMc04410
OG_000049	[HC]	COG0654 2-polyprenyl-6-methoxyphenol hydroxylase and related FAD-dependent oxidoreductases|Bme|BMEI0165
OG_000050	[J]	COG0751 Glycyl-tRNA synthetase, beta subunit|Ccr|CC1342
OG_000051	[O]	COG0484 DnaJ-class molecular chaperone with C-terminal Zn finger domain|Atu|AGc192
OG_000052	[H]	COG0407 Uroporphyrinogen-III decarboxylase|Atu|AGc5140
OG_000053	[C]	COG1146 Ferredoxin|Bme|BMEI0278
OG_000054	[R]	COG0486 Predicted GTPase|Rco|RC1175
OG_000055	[T]	COG1734 DnaK suppressor protein|Ccr|CC2580
OG_000056	[J]	COG0268 Ribosomal protein S20|Ccr|CC0007
OG_000057	[L]	COG0749 DNA polymerase I - 3'-5' exonuclease and polymerase domains|Bme|BMEI1825_2
OG_000058	[L]	COG1573 Uracil-DNA glycosylase|Rpr|RP845
OG_000059	[J]	COG0242 N-formylmethionyl-tRNA deformylase|Rco|RC0278
OG_000060	[I]	COG0204 1-acyl-sn-glycerol-3-phosphate acyltransferase|Bme|BMEI0075
OG_000061	[H]	COG0142 Geranylgeranyl pyrophosphate synthase|Bme|BMEI1532
OG_000062	[U]	COG0341 Preprotein translocase subunit SecF|Rco|RC0154
OG_000063	[J]	COG0525 Valyl-tRNA synthetase|Rpr|RP687
OG_000064	[O]	COG0691 tmRNA-binding protein|Atu|AGc1885
OG_000065	[C]	COG0056 F0F1-type ATP synthase, alpha subunit|Bme|BMEI0249
OG_000066	[C]	COG0712 F0F1-type ATP synthase, delta subunit (mitochondrial oligomycin sensitivity protein)|Ccr|CC3450
OG_000067	[R]	COG0354 Predicted aminomethyltransferase related to GcvT|Ccr|CC0385
OG_000069	[J]	COG0012 Predicted GTPase, probable translation factor|Atu|AGc4063
OG_000071	[L]	COG4974 Site-specific recombinase XerD|Sme|SMc00691
OG_000072	[J]	COG0228 Ribosomal protein S16|Rpr|RP878
OG_000073	[J]	COG0016 Phenylalanyl-tRNA synthetase alpha subunit|Rco|RC0581
OG_000074	[J]	COG0292 Ribosomal protein L20|Rpr|RP609
OG_000075	[J]	COG0291 Ribosomal protein L35|Bme|BMEI2008
OG_000076	[S]	COG3820 Uncharacterized protein conserved in bacteria|Rco|RC0103
OG_000077	[J]	COG0013 Alanyl-tRNA synthetase|Sme|SMc00475
OG_000078	[C]	COG0074 Succinyl-CoA synthetase, alpha subunit|Rpr|RP432
OG_000079	[C]	COG0045 Succinyl-CoA synthetase, beta subunit|Bsu|BS_sucC
OG_000080	[R]	COG0595 Predicted hydrolase of the metallo-beta-lactamase superfamily|Rpr|RP441
OG_000081	[J]	COG0048 Ribosomal protein S12|Sme|SMc01314
OG_000082	[J]	COG0049 Ribosomal protein S7|Sme|SMc01313
OG_000083	[J]	COG0480 Translation elongation factors (GTPases)|Rco|RC0174
OG_000084	[K]	COG0250 Transcription antiterminator|Vch|VC0323
OG_000085	[J]	COG0080 Ribosomal protein L11|Tma|TM0454
OG_000086	[J]	COG0244 Ribosomal protein L10|Bme|BMEI0747
OG_000087	[L]	COG0587 DNA polymerase III, alpha subunit|Ccr|CC1926
OG_000089	[L]	COG0593 ATPase involved in DNA replication initiation|Bme|BMEI1238
OG_000090	[J]	COG0522 Ribosomal protein S4 and related proteins|Rpr|RP345
OG_000091	[O]	COG0544 FKBP-type peptidyl-prolyl cis-trans isomerase (trigger factor)|Sme|SMc02050
OG_000092	[OU]	COG0740 Protease subunit of ATP-dependent Clp proteases|Atu|AGc2324
OG_000093	[O]	COG1219 ATP-dependent protease Clp, ATPase subunit|Mlo|mlr8474
OG_000094	[O]	COG0466 ATP-dependent Lon protease, bacterial type|Atu|AGc2329
OG_000095	[J]	COG0223 Methionyl-tRNA formyltransferase|Rco|RC0279
OG_000096	[D]	COG1674 DNA segregation ATPase FtsK/SpoIIIE and related proteins|Atu|AGc5003
OG_000098	[H]	COG2941 Ubiquinone biosynthesis protein COQ7|Ccr|CC2197
OG_000099	[J]	COG0482 Predicted tRNA(5-methylaminomethyl-2-thiouridylate) methyltransferase, contains the PP-loop ATPase domain|Rco|RC0410
OG_000100	[L]	COG0210 Superfamily I DNA and RNA helicases|Ccr|CC1528
OG_000101	[L]	COG0188 Type IIA topoisomerase (DNA gyrase/topo II, topoisomerase IV), A subunit|Rco|RC0273
OG_000102	[L]	COG0177 Predicted EndoIII-related endonuclease|Xfa|XF0647
OG_000103	[L]	COG0353 Recombinational DNA repair protein (RecF pathway)|Sme|SMc02908
OG_000104	[R]	COG0661 Predicted unusual protein kinase|Rco|RC1036
OG_000106	[C]	COG0567 2-oxoglutarate dehydrogenase complex, dehydrogenase (E1) component, and related enzymes|Mlo|mll4301
OG_000107	[FGR]	COG0537 Diadenosine tetraphosphate (Ap4A) hydrolase and other HIT family hydrolases|Rco|RC0431
OG_000108	[H]	COG0113 Delta-aminolevulinic acid dehydratase|Rco|RC0798
OG_000109	[J]	COG0064 Asp-tRNAAsn/Glu-tRNAGln amidotransferase B subunit (PET112 homolog)|Rco|RC0193
OG_000110	[I]	COG0623 Enoyl-[acyl-carrier-protein] reductase (NADH)|Sme|SMc00005
OG_000111	[L]	COG0593 ATPase involved in DNA replication initiation|Rpr|RP601
OG_000112	[L]	COG0084 Mg-dependent DNase|Bme|BMEI0986
OG_000113	[O]	COG2332 Cytochrome c-type biogenesis protein CcmE|Mlo|mlr7689
OG_000114	[C]	COG0852 NADH:ubiquinone oxidoreductase 27 kD subunit|Mlo|mll1369
OG_000115	[C]	COG0377 NADH:ubiquinone oxidoreductase 20 kD subunit and related Fe-S oxidoreductases|Rco|RC0484
OG_000117	[U]	COG0706 Preprotein translocase subunit YidC|Rpr|RP048
OG_000118	[J]	COG0231 Translation elongation factor P (EF-P)/translation initiation factor 5A (eIF-5A)|Bme|BMEI0327
OG_000119	[G]	COG0483 Archaeal fructose-1,6-bisphosphatase and related enzymes of inositol monophosphatase family|Sme|SMc03994
OG_000120	[J]	COG0215 Cysteinyl-tRNA synthetase|Rpr|RP085
OG_000121	[F]	COG0208 Ribonucleotide reductase, beta subunit|Rco|RC0651
OG_000122	[S]	COG1565 Uncharacterized conserved protein|Mlo|mlr2680
OG_000123	[L]	COG0358 DNA primase (bacterial type)|Rpr|RP859
OG_000124	[K]	COG0568 DNA-directed RNA polymerase, sigma subunit (sigma70/sigma32)|Bme|BMEI0532
OG_000126	[L]	COG0550 Topoisomerase IA|Rco|RC0449_1
OG_000128	[J]	COG0442 Prolyl-tRNA synthetase|Rco|RC0528
OG_000129	[O]	COG0492 Thioredoxin reductase|Rco|RC0618
OG_000130	[E]	COG0436 Aspartate/tyrosine/aromatic aminotransferase|Rpr|RP091
OG_000131	[J]	COG0184 Ribosomal protein S15P/S13E|Mlo|msr5561
OG_000132	[J]	COG1185 Polyribonucleotide nucleotidyltransferase (polynucleotide phosphorylase)|Mlo|mlr5562
OG_000133	[M]	COG0481 Membrane GTPase LepA|Rco|RC0369
OG_000134	[S]	COG0217 Uncharacterized conserved protein|Sme|SMc03969
OG_000135	[J]	COG0154 Asp-tRNAAsn/Glu-tRNAGln amidotransferase A subunit and related amidases|Ccr|CC2437
OG_000136	[H]	COG0181 Porphobilinogen deaminase|Aae|aq_263
OG_000137	[C]	COG1143 Formate hydrogenlyase subunit 6/NADH:ubiquinone oxidoreductase 23 kD subunit (chain I)|Sme|SMc01922
OG_000139	[IQR]	COG1028 Dehydrogenases with different specificities (related to short-chain alcohol dehydrogenases)|Bme|BMEI1477
OG_000140	[C]	COG0224 F0F1-type ATP synthase, gamma subunit|Ccr|CC3448
OG_000141	[J]	COG0030 Dimethyladenosine transferase (rRNA methylation)|Atu|AGc2042
OG_000142	[O]	COG0533 Metal-dependent proteases with possible chaperone activity|Rco|RC0061
OG_000143	[H]	COG2227 2-polyprenyl-3-methyl-5-hydroxy-6-metoxy-1,4-benzoquinol methylase|Mlo|mlr3442
OG_000144	[R]	COG2945 Predicted hydrolase of the alpha/beta superfamily|Rpr|RP471
OG_000145	[C]	COG0633 Ferredoxin|Sce|YPL252c
OG_000146	[J]	COG1384 Lysyl-tRNA synthetase (class I)|Rco|RC0505
OG_000147	[J]	COG0101 Pseudouridylate synthase|Rco|RC1328
OG_000148	[L]	COG0187 Type IIA topoisomerase (DNA gyrase/topo II, topoisomerase IV), B subunit|Rco|RC0884
OG_000149	[C]	COG1034 NADH dehydrogenase/NADH:ubiquinone oxidoreductase 75 kD subunit (chain G)|Bme|BMEI1152
OG_000150	[C]	COG1005 NADH:ubiquinone oxidoreductase subunit 1 (chain H)|Rpr|RP796
OG_000151	[J]	COG0008 Glutamyl- and glutaminyl-tRNA synthetases|Bme|BMEI0837
OG_000152	[J]	COG0324 tRNA delta(2)-isopentenylpyrophosphate transferase|Atu|AGc3695
OG_000153	[C]	COG0649 NADH:ubiquinone oxidoreductase 49 kD subunit 7|Rco|RC0482
OG_000154	[C]	COG1905 NADH:ubiquinone oxidoreductase 24 kD subunit|Rco|RC0481
OG_000155	[J]	COG0216 Protein chain release factor A|Bme|BMEI0191
OG_000156	[J]	COG0172 Seryl-tRNA synthetase|Bme|BMEI1082
OG_000157	[H]	COG0408 Coproporphyrinogen III oxidase|Rpr|RP882
OG_000158	[C]	COG0055 F0F1-type ATP synthase, beta subunit|Rpr|RP801
OG_000159	[P]	COG2239 Mg/Co/Ni transporter MgtE (contains CBS domain)|Mlo|mll1318
OG_000160	[J]	COG0532 Translation initiation factor 2 (IF-2; GTPase)|Bme|BMEI1965
OG_000161	[K]	COG0195 Transcription elongation factor|Bme|BMEI1967
OG_000162	[U]	COG0805 Sec-independent protein secretion pathway component TatC|Rco|RC1215
OG_000163	[C]	COG1007 NADH:ubiquinone oxidoreductase subunit 2 (chain N)|Sme|SMc01927
OG_000164	[C]	COG1008 NADH:ubiquinone oxidoreductase subunit 4 (chain M)|Mlo|mll1354
OG_000165	[CP]	COG1009 NADH:ubiquinone oxidoreductase subunit 5 (chain L)/Multisubunit Na+/H+ antiporter, MnhA subunit|Rpr|RP792
OG_000166	[C]	COG0713 NADH:ubiquinone oxidoreductase subunit 11 or 4L (chain K)|Rpr|RP791
OG_000167	[C]	COG0839 NADH:ubiquinone oxidoreductase subunit 6 (chain J)|Sme|SMc01923
OG_000168	[C]	COG1894 NADH:ubiquinone oxidoreductase, NADH-binding (51 kD) subunit|Rpr|RP115
OG_000169	[J]	COG0211 Ribosomal protein L27|Atu|AGc5052
OG_000170	[J]	COG0261 Ribosomal protein L21|Bha|BH3011
OG_000171	[M]	COG0275 Predicted S-adenosylmethionine-dependent methyltransferase involved in cell envelope biogenesis|Rpr|RP569
OG_000172	[J]	COG0060 Isoleucyl-tRNA synthetase|Rco|RC0953
OG_000173	[H]	COG0212 5-formyltetrahydrofolate cyclo-ligase|Mlo|mll3954
OG_000174	[J]	COG0018 Arginyl-tRNA synthetase|Rco|RC0095
OG_000175	[L]	COG1381 Recombinational DNA repair protein (RecF pathway)|Sme|SMc02635
OG_000176	[C]	COG1290 Cytochrome b subunit of the bc complex|Rpr|RP271
OG_000177	[J]	COG0264 Translation elongation factor Ts|Mlo|mll0650
OG_000178	[J]	COG0052 Ribosomal protein S2|Bme|BMEI0823
OG_000179	[J]	COG0361 Translation initiation factor 1 (IF-1)|Sme|SMc02310
OG_000180	[C]	COG1249 Pyruvate/2-oxoglutarate dehydrogenase complex, dihydrolipoamide dehydrogenase (E3) component, and related enzymes|Sme|SMc02487
OG_000181	[F]	COG0756 dUTPase|Rco|RC0546
OG_000183	[H]	COG0320 Lipoate synthase|Rco|RC1145
OG_000184	[J]	COG0227 Ribosomal protein L28|Sme|SMc00704
OG_000185	[L]	COG1198 Primosomal protein N' (replication factor Y) - superfamily II helicase|Ccr|CC0346
OG_000186	[E]	COG0006 Xaa-Pro aminopeptidase|Vch|VC0067
OG_000187	[U]	COG0541 Signal recognition particle GTPase|Mlo|mlr4379
OG_000188	[I]	COG2867 Oligoketide cyclase/lipid transport protein|Sme|SMc01038
OG_000189	[O]	COG0443 Molecular chaperone|Atu|AGc195
OG_000190	[J]	COG1530 Ribonucleases G and E|Rco|RC0342
OG_000191	[F]	COG0209 Ribonucleotide reductase, alpha subunit|Rco|RC0647
OG_000192	[J]	COG0333 Ribosomal protein L32|Rpr|RP773
OG_000193	[H]	COG0382 4-hydroxybenzoate polyprenyltransferase and related prenyltransferases|Sme|SMc00988
OG_000194	[J]	COG0072 Phenylalanyl-tRNA synthetase beta subunit|Mlo|mll5053_2
OG_000195	[J]	COG0203 Ribosomal protein L17|Sme|SMc01283
OG_000196	[K]	COG0202 DNA-directed RNA polymerase, alpha subunit/40 kD subunit|Sme|SMc01285
OG_000197	[J]	COG0100 Ribosomal protein S11|Sau|SA2024
OG_000198	[J]	COG0099 Ribosomal protein S13|Sme|SMc01287
OG_000199	[U]	COG0201 Preprotein translocase subunit SecY|Mlo|mlr0321
OG_000200	[J]	COG0200 Ribosomal protein L15|Mlo|mlr0318
OG_000201	[J]	COG0256 Ribosomal protein L18|Cpn|CPn0632
OG_000202	[J]	COG0097 Ribosomal protein L6P/L9E|Pae|PA4248
OG_000203	[J]	COG0093 Ribosomal protein L14|Sme|SMc01299
OG_000204	[J]	COG0197 Ribosomal protein L16/L10E|Atu|AGc3544
OG_000205	[J]	COG0092 Ribosomal protein S3|Bme|BMEI0763
OG_000206	[J]	COG0185 Ribosomal protein S19|Mlo|msr0297
OG_000207	[J]	COG0090 Ribosomal protein L2|Rpr|RP656
OG_000209	[J]	COG0088 Ribosomal protein L4|Rpr|RP658
OG_000210	[J]	COG0087 Ribosomal protein L3|Rco|RC1006
OG_000211	[J]	COG0051 Ribosomal protein S10|Bme|BMEI0756
OG_000212	[H]	COG0276 Protoheme ferro-lyase (ferrochelatase)|Rco|RC1373
OG_000213	[H]	COG0321 Lipoate-protein ligase B|Bme|BMEII0678
OG_000214	[E]	COG0260 Leucyl aminopeptidase|Mlo|mlr7868
OG_000215	[O]	COG0459 Chaperonin GroEL (HSP60 family)|Rpr|RP626
OG_000216	[O]	COG0234 Co-chaperonin GroES (HSP10)|Aae|aq_2199
OG_000217	[D]	COG0445 NAD/FAD-utilizing enzyme apparently involved in cell division|Rco|RC0084
OG_000218	[M]	COG1589 Cell division septal protein|Rco|RC0334
OG_000219	[G]	COG0574 Phosphoenolpyruvate synthase/pyruvate phosphate dikinase|Bme|BMEI1436
OG_000220	[H]	COG0190 5,10-methylene-tetrahydrofolate dehydrogenase/Methenyl tetrahydrofolate cyclohydrolase|Bme|BMEII0510
OG_000221	[F]	COG0194 Guanylate kinase|Sme|SMc00577
OG_000222	[O]	COG0755 ABC-type transport system involved in cytochrome c biogenesis, permease component|Bme|BMEI1851
OG_000223	[E]	COG0112 Glycine/serine hydroxymethyltransferase|Rpr|RP743
OG_000224	[J]	COG0359 Ribosomal protein L9|Bme|BMEI1483
OG_000225	[J]	COG0238 Ribosomal protein S18|Bme|BMEI1481
OG_000226	[J]	COG0360 Ribosomal protein S6|Sme|SMc00568
OG_000227	[L]	COG0272 NAD-dependent DNA ligase (contains BRCT domain type II)|Rpr|RP720
OG_000228	[F]	COG0152 Phosphoribosylaminoimidazolesuccinocarboxamide (SAICAR) synthase|Ccr|CC2491
OG_000229	[J]	COG0124 Histidyl-tRNA synthetase|Rco|RC0412
OG_000230	[I]	COG0575 CDP-diglyceride synthetase|Bsu|BS_cdsA
OG_000231	[J]	COG0233 Ribosome recycling factor|Pmu|PM1987
OG_000232	[U]	COG1952 Preprotein translocase subunit SecB|Mlo|mll4541
OG_000233	[I]	COG0331 (acyl-carrier-protein) S-malonyltransferase|Sme|SMc00571
OG_000234	[G]	COG0061 Predicted sugar kinase|Ccr|CC1221
OG_000235	[OC]	COG0526 Thiol-disulfide isomerase and thioredoxins|Hin|HI0084
OG_000236	[O]	COG0694 Thioredoxin-like proteins and domains|Sme|SMc01119
OG_000237	[H]	COG2226 Methylase involved in ubiquinone/menaquinone biosynthesis|Rpr|RP680
OG_000238	[J]	COG0143 Methionyl-tRNA synthetase|Rco|RC1046
OG_000239	[R]	COG4105 DNA uptake lipoprotein|Bme|BMEI0587
OG_000240	[J]	COG0102 Ribosomal protein L13|Rpr|RP233
OG_000241	[J]	COG0103 Ribosomal protein S9|Rpr|RP234
OG_000242	[J]	COG0349 Ribonuclease D|Ccr|CC3603
OG_000243	[L]	COG0592 DNA polymerase sliding clamp subunit (PCNA homolog)|Ccr|CC0156
OG_000244	[D]	COG0489 ATPases involved in chromosome partitioning|Sme|SMc00876
OG_000246	[O]	COG0265 Trypsin-like serine proteases, typically periplasmic, contain C-terminal PDZ domain|Rco|RC0166
OG_000247	[K]	COG0571 dsRNA-specific ribonuclease|Bme|BMEI1287
OG_000248	[MU]	COG0597 Lipoprotein signal peptidase|Rpr|RP408
OG_000249	[J]	COG0024 Methionine aminopeptidase|Rpr|RP824
OG_000250	[C]	COG0508 Pyruvate/2-oxoglutarate dehydrogenase complex, dihydrolipoamide acyltransferase (E2) component, and related enzymes|Rco|RC0226
OG_000251	[M]	COG0750 Predicted membrane-associated Zn-dependent proteases 1|Atu|AGc2553
OG_000252	[M]	COG4775 Outer membrane protein/protective antigen OMA87|Rco|RC0202
OG_000253	[I]	COG0764 3-hydroxymyristoyl/3-hydroxydecanoyl-(acyl carrier protein) dehydratases|Bme|BMEI0832
OG_000254	[C]	COG0356 F0F1-type ATP synthase, subunit a|Rco|RC0027
OG_000255	[C]	COG0636 F0F1-type ATP synthase, subunit c/Archaeal/vacuolar-type H+-ATPase, subunit K|Rco|RC0026
OG_000257	[O]	COG0465 ATP-dependent Zn proteases|Rco|RC0068
OG_000258	[U]	COG0342 Preprotein translocase subunit SecD|Rco|RC0894
OG_000259	[L]	COG0468 RecA/RadA recombinase|Bme|BMEI0787
OG_000260	[U]	COG0552 Signal recognition particle GTPase|Mlo|mlr4320
OG_000261	[CE]	COG0473 Isocitrate/isopropylmalate dehydrogenase|Rco|RC0353
OG_000262	[L]	COG0608 Single-stranded DNA-specific exonuclease|Rpr|RP528
OG_000263	[J]	COG0617 tRNA nucleotidyltransferase/poly(A) polymerase|Ccr|CC0408
OG_000264	[F]	COG0105 Nucleoside diphosphate kinase|Rpr|RP055
OG_000265	[U]	COG0653 Preprotein translocase subunit SecA (ATPase, RNA helicase)|Rco|RC0879
OG_000266	[D]	COG0206 Cell division GTPase|Rco|RC1015
OG_000267	[R]	COG0319 Predicted metal-dependent hydrolase|Bme|BMEI1974
OG_000268	[J]	COG0441 Threonyl-tRNA synthetase|Rco|RC0296
OG_000269	[J]	COG0290 Translation initiation factor 3 (IF-3)|NmA|NMA0930
OG_000270	[J]	COG0336 tRNA-(guanine-N1)-methyltransferase|Rco|RC0151
OG_000271	[J]	COG0335 Ribosomal protein L19|Rco|RC0152
OG_000272	[I]	COG0558 Phosphatidylglycerophosphate synthase|Rco|RC0075
OG_000274	[J]	COG0566 rRNA methylases|Rco|RC1009
OG_000275	[J]	COG0091 Ribosomal protein L22|Rco|RC1001
OG_000276	[J]	COG0186 Ribosomal protein S17|Rco|RC0997
OG_000277	[J]	COG0094 Ribosomal protein L5|Rco|RC0994
OG_000278	[J]	COG0199 Ribosomal protein S14|Rco|RC0993
OG_000279	[J]	COG0096 Ribosomal protein S8|Rco|RC0992
OG_000280	[J]	COG0098 Ribosomal protein S5|Rco|RC0989
OG_000281	[J]	COG1825 Ribosomal protein L25 (general stress protein Ctc)|Rpr|RP606
OG_000282	[J]	COG0193 Peptidyl-tRNA hydrolase|Rco|RC0931
OG_000283	[O]	COG0576 Molecular chaperone GrpE (heat shock protein)|Rco|RC0977
OG_000284	[C]	COG0039 Malate/lactate dehydrogenases|Rco|RC0520
OG_000285	[L]	COG0742 N6-adenine-specific methylase|Rco|RC0809
OG_000286	[U]	COG1862 Preprotein translocase subunit YajC|Rco|RC0893
OG_000287	[L]	COG0164 Ribonuclease HII|Rco|RC0264
OG_000288	[R]	COG0670 Integral membrane protein, interacts with FtsH|Rco|RC0189
OG_000289	[J]	COG0081 Ribosomal protein L1|Rco|RC0178
OG_000290	[L]	COG0629 Single-stranded DNA-binding protein|Rco|RC1295
OG_000291	[K]	COG0782 Transcription elongation factor|Rco|RC1332
OG_000292	[S]	COG1981 Predicted membrane protein|Rco|RC1372
OG_000309	[J]	COG0621 2-methylthioadenine synthetase|Rco|RC1246
OG_000313	[I]	COG1183 Phosphatidylserine synthase|Rco|RC0326
OG_000314	[I]	COG0688 Phosphatidylserine decarboxylase|Rco|RC0325
OG_000318	[O]	COG0492 Thioredoxin reductase|Rco|RC0637
OG_000320	[C]	COG0822 NifU homolog involved in Fe-S cluster formation|Rco|RC0729
OG_000339	[F]	COG0717 Deoxycytidine deaminase|Rco|RC0099
OG_000347	[O]	COG0330 Membrane protease subunits, stomatin/prohibitin homologs|Rco|RC0164
OG_000348	[O]	COG0330 Membrane protease subunits, stomatin/prohibitin homologs|Rco|RC0165
OG_000355	[F]	COG1351 Predicted alternative thymidylate synthase|Rco|RC0405
OG_000358	[C]	COG0838 NADH:ubiquinone oxidoreductase subunit 3 (chain A)|Rco|RC0485
OG_000361	[C]	COG2857 Cytochrome c1|Rco|RC0360
OG_000364	[R]	COG1054 Predicted sulfurtransferase|Rco|RC0167
OG_000088	na
OG_000097	na
OG_000116	na
OG_000127	na
OG_000138	na
OG_000208	na
OG_000352	na
